# Supplementary material for: Screening of crosstalk and pyroptosis-related genes linking periodontitis and osteoporosis based on bioinformatics and machine learning
Source: Front Immunol. 2022 Aug 5;13:955441. doi: 10.3389/fimmu.2022.955441 (PMC9389017; doi:10.3389/fimmu.2022.955441)
Supplement: Supplementay Data Sheet 1 — The relevant R code and documents of the CIBERSORT algorithm. [file DataSheet_1.zip]

Archive with 2 entries (2 files):
- Supplementary_Material_Z1/Immune -infiltration.r
- Supplementary_Material_Z1/LM22.txt
