# Supplementary material for: Screening of crosstalk and pyroptosis-related genes linking periodontitis and osteoporosis based on bioinformatics and machine learning
Source: Front Immunol. 2022 Aug 5;13:955441. doi: 10.3389/fimmu.2022.955441 (PMC9389017; doi:10.3389/fimmu.2022.955441)
Supplement: Supplementay Data Sheet 1 — The relevant R code and documents of the CIBERSORT algorithm. [file DataSheet_1.zip › Supplementary_Material_Z1/Immune -infiltration.r]

#The CIBERSORT and LM22.txt come from the research of Newman AM et al.
#Newman AM, Liu CL, Green MR, Gentles AJ, Feng W, Xu Y, Hoang CD, Diehn M, Alizadeh AA. Robust enumeration of cell subsets from tissue expression profiles. Nat Methods (2015) 12:453–457. doi: 10.1038/nmeth.3337
#-----------------------------------------------------
#CIBERSORT
CoreAlg <- function(X, y){
  
  #try different values of nu
  svn_itor <- 3
  
  res <- function(i){
    if(i==1){nus <- 0.25}
    if(i==2){nus <- 0.5}
    if(i==3){nus <- 0.75}
    model<-e1071::svm(X,y,type="nu-regression",kernel="linear",nu=nus,scale=F)
    model
  }
  
  if(Sys.info()['sysname'] == 'Windows') out <- parallel::mclapply(1:svn_itor, res, mc.cores=1) else
    out <- parallel::mclapply(1:svn_itor, res, mc.cores=svn_itor)
  
  nusvm <- rep(0,svn_itor)
  corrv <- rep(0,svn_itor)
  
  #do cibersort
  t <- 1
  while(t <= svn_itor) {
    weights = t(out[[t]]$coefs) %*% out[[t]]$SV
    weights[which(weights<0)]<-0
    w<-weights/sum(weights)
    u <- sweep(X,MARGIN=2,w,'*')
    k <- apply(u, 1, sum)
    nusvm[t] <- sqrt((mean((k - y)^2)))
    corrv[t] <- cor(k, y)
    t <- t + 1
  }
  
  #pick best model
  rmses <- nusvm
  mn <- which.min(rmses)
  model <- out[[mn]]
  
  #get and normalize coefficients
  q <- t(model$coefs) %*% model$SV
  q[which(q<0)]<-0
  w <- (q/sum(q))
  
  mix_rmse <- rmses[mn]
  mix_r <- corrv[mn]
  
  newList <- list("w" = w, "mix_rmse" = mix_rmse, "mix_r" = mix_r)
  
}

#' do permutations
#' @param perm Number of permutations
#' @param X cell-specific gene expression
#' @param y mixed expression per sample
#' @export
doPerm <- function(perm, X, Y){
  itor <- 1
  Ylist <- as.list(data.matrix(Y))
  dist <- matrix()
  
  while(itor <= perm){
    #print(itor)
    
    #random mixture
    yr <- as.numeric(Ylist[sample(length(Ylist),dim(X)[1])])
    
    #standardize mixture
    yr <- (yr - mean(yr)) / sd(yr)
    
    #run CIBERSORT core algorithm
    result <- CoreAlg(X, yr)
    
    mix_r <- result$mix_r
    
    #store correlation
    if(itor == 1) {dist <- mix_r}
    else {dist <- rbind(dist, mix_r)}
    
    itor <- itor + 1
  }
  newList <- list("dist" = dist)
}

#' Main functions
#' @param sig_matrix file path to gene expression from isolated cells
#' @param mixture_file heterogenous mixed expression
#' @param perm Number of permutations
#' @param QN Perform quantile normalization or not (TRUE/FALSE)
#' @export
CIBERSORT <- function(sig_matrix, mixture_file, perm=0, QN=TRUE){
  
  #read in data
  X <- read.table(sig_matrix,header=T,sep="\t",row.names=1,check.names=F)
  Y <- read.table(mixture_file, header=T, sep="\t", row.names=1,check.names=F)
  
  X <- data.matrix(X)
  Y <- data.matrix(Y)
  
  #order
  X <- X[order(rownames(X)),]
  Y <- Y[order(rownames(Y)),]
  
  P <- perm #number of permutations
  
  #anti-log if max < 50 in mixture file
  if(max(Y) < 50) {Y <- 2^Y}
  
  #quantile normalization of mixture file
  if(QN == TRUE){
    tmpc <- colnames(Y)
    tmpr <- rownames(Y)
    Y <- preprocessCore::normalize.quantiles(Y)
    colnames(Y) <- tmpc
    rownames(Y) <- tmpr
  }
  
  #intersect genes
  Xgns <- row.names(X)
  Ygns <- row.names(Y)
  YintX <- Ygns %in% Xgns
  Y <- Y[YintX,]
  XintY <- Xgns %in% row.names(Y)
  X <- X[XintY,]
  
  #standardize sig matrix
  X <- (X - mean(X)) / sd(as.vector(X))
  
  #empirical null distribution of correlation coefficients
  if(P > 0) {nulldist <- sort(doPerm(P, X, Y)$dist)}
  
  #print(nulldist)
  
  header <- c('Mixture',colnames(X),"P-value","Correlation","RMSE")
  #print(header)
  
  output <- matrix()
  itor <- 1
  mixtures <- dim(Y)[2]
  pval <- 9999
  
  #iterate through mixtures
  while(itor <= mixtures){
    
    y <- Y[,itor]
    
    #standardize mixture
    y <- (y - mean(y)) / sd(y)
    
    #run SVR core algorithm
    result <- CoreAlg(X, y)
    
    #get results
    w <- result$w
    mix_r <- result$mix_r
    mix_rmse <- result$mix_rmse
    
    #calculate p-value
    if(P > 0) {pval <- 1 - (which.min(abs(nulldist - mix_r)) / length(nulldist))}
    
    #print output
    out <- c(colnames(Y)[itor],w,pval,mix_r,mix_rmse)
    if(itor == 1) {output <- out}
    else {output <- rbind(output, out)}
    
    itor <- itor + 1
    
  }
  
  #save results
  write.table(rbind(header,output), file="CIBERSORT-Results.txt", sep="\t", row.names=F, col.names=F, quote=F)
  
  #return matrix object containing all results
  obj <- rbind(header,output)
  obj <- obj[,-1]
  obj <- obj[-1,]
  obj <- matrix(as.numeric(unlist(obj)),nrow=nrow(obj))
  rownames(obj) <- colnames(Y)
  colnames(obj) <- c(colnames(X),"P-value","Correlation","RMSE")
  obj
}

#Immune -infiltration
result <- CIBERSORT('LM22.txt','DATA.txt', perm = 100, QN = T)
#Options:
#      （i)  perm = No. permutations; set to >=100 to calculate p-values (default = 0)
#       (ii) QN = Quantile normalization of input mixture (default = TRUE)
#       (iii) DATA.txt is the matrix of disease datasets to be calculated. The column name is the sample name, and the row name is the gene symbol.
result=result[result$`P-value`<0.05,]
