# Supplementary material for: Screening of crosstalk and pyroptosis-related genes linking periodontitis and osteoporosis based on bioinformatics and machine learning
Source: Front Immunol. 2022 Aug 5;13:955441. doi: 10.3389/fimmu.2022.955441 (PMC9389017; doi:10.3389/fimmu.2022.955441)
Supplement: Supplementary Table 1 — The information of datasets. [file Table_1.xlsx]

## Sheet: Sheet1
Datasets	Disease	Platform	Control	Case	Sample
GSE16134	Periodontitis	GPL570	69	241	Gingival tissue
GSE10334	Periodontitis	GPL570	64	183	Gingival tissue
GSE56815	Osteoporosis	GPL96	40	40	Monocyte
GSE7158	Osteoporosis	GPL570	14	12	Monocyte
