# Supplementary material for: Screening of crosstalk and pyroptosis-related genes linking periodontitis and osteoporosis based on bioinformatics and machine learning
Source: Front Immunol. 2022 Aug 5;13:955441. doi: 10.3389/fimmu.2022.955441 (PMC9389017; doi:10.3389/fimmu.2022.955441)
Supplement: Supplementary Table 2 — Result of pyroptosis-related genes of differentially expressed analysis. [file Table_2.xlsx]

## Sheet: PD
Gene	log2FC	P.Value	Group
IL1B	1.01379	8.15516e-33	up
IL18	-0.74021	3.6116e-29	down
NOD2	-0.489713	1.10622e-25	stable
CASP3	0.398556	6.66421e-22	stable
AIM2	0.566496	4.68303e-19	stable
GSDMC	-0.447905	1.26016e-17	stable
NLRP7	0.388343	1.99395e-17	stable
IL6	0.81019	7.7333e-16	up
PYCARD	-0.419358	8.95261e-15	stable
PRKACA	0.265819	1.07264e-12	stable
GSDMB	0.226915	6.73472e-12	stable
SCAF11	-0.311402	2.10097e-10	stable
CASP8	0.261549	1.70721e-09	stable
NLRP3	0.179892	1.72172e-09	stable
CASP6	-0.23588	4.01459e-09	stable
TIRAP	0.260222	1.70138e-08	stable
CASP5	0.10677	1.35963e-07	stable
GSDMD	0.18388	1.51611e-07	stable
CASP4	-0.207394	3.04454e-07	stable
NOD1	0.122524	4.21561e-06	stable
NLRC4	0.0885136	8.14184e-06	stable
NLRP1	-0.154428	1.01956e-05	stable
ELANE	0.082608	3.74994e-05	stable
NLRP6	0.0921193	0.000524619	stable
CASP9	0.0664508	0.0349499	stable
TNF	0.0498473	0.0822668	stable
CASP1	0.0407565	0.204037	stable
GPX4	0.0601759	0.225191	stable
NLRP2	0.0984342	0.289413	stable
PLCG1	-0.0118108	0.695785	stable

## Sheet: OP
Gene	log2FC	P.Value	Group
CASP1	0.125624	0.0051075	stable
SCAF11	0.193249	0.0105143	up
ELANE	-0.451004	0.0108875	down
AIM2	0.208822	0.0165931	up
IL6	0.213239	0.0696205	stable
NOD2	-0.0905859	0.101481	stable
NLRP3	0.142283	0.108052	stable
PRKACA	-0.0766082	0.1364	stable
GSDMB	0.0778275	0.165203	stable
CASP6	-0.0715339	0.169401	stable
NOD1	0.0681352	0.192665	stable
PLCG1	-0.059195	0.19854	stable
CASP5	0.0602927	0.221539	stable
PYCARD	-0.0690405	0.266988	stable
CASP4	0.0734396	0.268533	stable
TNF	-0.134433	0.37043	stable
NLRP1	-0.0433585	0.404337	stable
CASP9	-0.0274282	0.464729	stable
CASP3	0.0441353	0.563946	stable
IL1B	0.109447	0.571481	stable
GPX4	0.0210824	0.663436	stable
GSDMD	0.0185613	0.731274	stable
NLRP2	0.0136953	0.824609	stable
CASP8	0.00627124	0.915322	stable
IL18	0.00425895	0.937914	stable
