# Supplementary material for: Screening of crosstalk and pyroptosis-related genes linking periodontitis and osteoporosis based on bioinformatics and machine learning
Source: Front Immunol. 2022 Aug 5;13:955441. doi: 10.3389/fimmu.2022.955441 (PMC9389017; doi:10.3389/fimmu.2022.955441)
Supplement: Supplementary Table 3 — Paired genes in detail. [file Table_3.xlsx]

## Sheet: Sheet1
pyroptosis	crosstalk
CASP3	ARMCX3
PRKACA	CD37
GSDMD	CD37
GPX4	CD37
IL18	CYTIP
CASP8	CYTIP
GSDMD	HCK
PRKACA	ITGAL
CASP3	KMO
AIM2	KMO
IL18	NIP7
CASP6	NIP7
GSDMD	PRKCB
IL18	RFC5
CASP6	RFC5
PRKACA	UCP2
GSDMD	UCP2
