# Supplementary material for: Screening of crosstalk and pyroptosis-related genes linking periodontitis and osteoporosis based on bioinformatics and machine learning
Source: Front Immunol. 2022 Aug 5;13:955441. doi: 10.3389/fimmu.2022.955441 (PMC9389017; doi:10.3389/fimmu.2022.955441)
Supplement: Supplementary Table 4 — Filtered PINA result in detail. [file Table_4.xlsx]

## Sheet: pina database result
node1	node2	node1 type	node2 type
ANXA6	A2M	crosstalk	bridge
IL1B	A2M	pyroptosis	bridge
ARMCX3	AAR2	crosstalk	bridge
CSRP2	AAR2	crosstalk	bridge
EGFR	AAR2	crosstalk	bridge
KRT16	AAR2	crosstalk	bridge
ABCA12	ABCA1	crosstalk	bridge
EGFR	ABCA1	crosstalk	bridge
PRKACA	ABCA1	pyroptosis	bridge
KRT16	ABCA6	crosstalk	bridge
NLRP1	ABCA6	pyroptosis	bridge
PDE4B	ABCA6	crosstalk	bridge
EGFR	ABCE1	crosstalk	bridge
PRKACA	ABCE1	pyroptosis	bridge
EGFR	ABCF2	crosstalk	bridge
PRKCB	ABCF2	crosstalk	bridge
HCK	ABI1	crosstalk	bridge
NCKAP1L	ABI1	crosstalk	bridge
PLCG1	ABI1	pyroptosis	bridge
KRT15	ABI2	crosstalk	bridge
NCKAP1L	ABI2	crosstalk	bridge
CASP9	ABL1	pyroptosis	bridge
EGFR	ABL1	crosstalk	bridge
HCK	ABL1	crosstalk	bridge
PLCG1	ABL1	pyroptosis	bridge
EGFR	ABL2	crosstalk	bridge
HCK	ABL2	crosstalk	bridge
PLCG1	ABL2	pyroptosis	bridge
CYTIP	ABRAXAS2	crosstalk	bridge
NLRP3	ABRAXAS2	pyroptosis	bridge
ARMCX3	ACIN1	crosstalk	bridge
CASP3	ACIN1	pyroptosis	bridge
EGFR	ACSL3	crosstalk	bridge
NOD2	ACSL3	pyroptosis	bridge
EGFR	ACSL5	crosstalk	bridge
PRKCB	ACSL5	crosstalk	bridge
ANXA6	ACTB	crosstalk	bridge
EGFR	ACTB	crosstalk	bridge
HCK	ACTB	crosstalk	bridge
TNF	ACTB	pyroptosis	bridge
UNG	ACTB	crosstalk	bridge
NASP	ACTC1	crosstalk	bridge
SYNE1	ACTC1	crosstalk	bridge
TNF	ACTC1	pyroptosis	bridge
ANXA6	ACTN4	crosstalk	bridge
EGFR	ACTN4	crosstalk	bridge
HCK	ADAM12	crosstalk	bridge
IGFBP5	ADAM12	crosstalk	bridge
AIM2	ADAR	pyroptosis	bridge
EGFR	ADAR	crosstalk	bridge
CASP3	ADD1	pyroptosis	bridge
NES	ADD1	crosstalk	bridge
PRKACA	ADD1	pyroptosis	bridge
GRIP1	ADIRF	crosstalk	bridge
IL18	ADIRF	pyroptosis	bridge
AIM2	ADNP	pyroptosis	bridge
PLCG1	ADNP	pyroptosis	bridge
KRT16	ADRA1B	crosstalk	bridge
NLRC4	ADRA1B	pyroptosis	bridge
PDE4B	ADRA1B	crosstalk	bridge
HBB	AGA	crosstalk	bridge
KRT16	AGA	crosstalk	bridge
NLRC4	AGA	pyroptosis	bridge
PDE4B	AGA	crosstalk	bridge
GRIP1	AGAP2	crosstalk	bridge
PLCG1	AGAP2	pyroptosis	bridge
EGFR	AGER	crosstalk	bridge
TIRAP	AGER	pyroptosis	bridge
EGFR	AGO2	crosstalk	bridge
SYNE1	AGO2	crosstalk	bridge
TNF	AGO2	pyroptosis	bridge
HBB	AGR2	crosstalk	bridge
HCK	AGR2	crosstalk	bridge
PRKACA	AGR2	pyroptosis	bridge
SYNE1	AGR2	crosstalk	bridge
CD37	AGTR1	crosstalk	bridge
EGFR	AGTR1	crosstalk	bridge
PLCG1	AGTR1	pyroptosis	bridge
EGFR	AHSG	crosstalk	bridge
KRT16	AHSG	crosstalk	bridge
NLRC4	AHSG	pyroptosis	bridge
PDE4B	AHSG	crosstalk	bridge
TNF	AHSG	pyroptosis	bridge
CASP3	AIFM1	pyroptosis	bridge
EGFR	AIFM1	crosstalk	bridge
NASP	AIRE	crosstalk	bridge
PLCG1	AIRE	pyroptosis	bridge
CASP9	AKAP12	pyroptosis	bridge
EGFR	AKAP12	crosstalk	bridge
HCK	AKAP12	crosstalk	bridge
PRKCB	AKAP12	crosstalk	bridge
PLCG1	AKAP2	pyroptosis	bridge
PRKACA	AKAP2	pyroptosis	bridge
PRKACA	AKAP7	pyroptosis	bridge
PRKACA	AKAP8L	pyroptosis	bridge
ZBTB38	AKAP8L	crosstalk	bridge
PRKACA	AKAP9	pyroptosis	bridge
RFC5	AKAP9	crosstalk	bridge
CASP3	AKT1	pyroptosis	bridge
CASP9	AKT1	pyroptosis	bridge
EGFR	AKT1	crosstalk	bridge
HBB	AKT1	crosstalk	bridge
PLCG1	AKT1	pyroptosis	bridge
PRKCB	AKT1	crosstalk	bridge
TEK	AKT1	crosstalk	bridge
CASP3	AKT2	pyroptosis	bridge
EGFR	AKT2	crosstalk	bridge
ELANE	ALB	pyroptosis	bridge
KRT16	ALB	crosstalk	bridge
NLRC4	ALB	pyroptosis	bridge
PDE4B	ALB	crosstalk	bridge
AIM2	ALDH3A2	pyroptosis	bridge
EGFR	ALDH3A2	crosstalk	bridge
EGFR	ALDOA	crosstalk	bridge
GPX4	ALDOA	pyroptosis	bridge
HCK	ALOX5	crosstalk	bridge
PRKACA	ALOX5	pyroptosis	bridge
KRT15	AMOT	crosstalk	bridge
KRT16	AMOT	crosstalk	bridge
KRT16	AMPD3	crosstalk	bridge
NLRC4	AMPD3	pyroptosis	bridge
PDE4B	AMPD3	crosstalk	bridge
ANXA6	ANXA1	crosstalk	bridge
EGFR	ANXA1	crosstalk	bridge
UCP2	ANXA1	crosstalk	bridge
ANXA6	ANXA2	crosstalk	bridge
NCKAP1L	ANXA2	crosstalk	bridge
NOD2	ANXA2	pyroptosis	bridge
PRKCB	ANXA2	crosstalk	bridge
PRKACA	ANXA7	pyroptosis	bridge
PRKCB	ANXA7	crosstalk	bridge
EGFR	AP1M1	crosstalk	bridge
KRT16	AP1M1	crosstalk	bridge
NLRC4	AP1M1	pyroptosis	bridge
PDE4B	AP1M1	crosstalk	bridge
EGFR	AP2B1	crosstalk	bridge
TNF	AP2B1	pyroptosis	bridge
EGFR	AP2M1	crosstalk	bridge
KRT16	AP2M1	crosstalk	bridge
EGFR	AP2S1	crosstalk	bridge
TNF	AP2S1	pyroptosis	bridge
EGFR	AP3S1	crosstalk	bridge
PRKCB	AP3S1	crosstalk	bridge
KRT16	AP4E1	crosstalk	bridge
NLRC4	AP4E1	pyroptosis	bridge
PDE4B	AP4E1	crosstalk	bridge
CASP3	APAF1	pyroptosis	bridge
CASP4	APAF1	pyroptosis	bridge
CASP8	APAF1	pyroptosis	bridge
CASP9	APAF1	pyroptosis	bridge
NLRP1	APAF1	pyroptosis	bridge
EGFR	APBA3	crosstalk	bridge
SCAF11	APBA3	pyroptosis	bridge
EGFR	APBB1	crosstalk	bridge
UNG	APBB1	crosstalk	bridge
KRT15	APC	crosstalk	bridge
PRKACA	APC	pyroptosis	bridge
SYNE1	APC	crosstalk	bridge
EGFR	APEX1	crosstalk	bridge
GSDME	APEX1	pyroptosis	bridge
UNG	APEX1	crosstalk	bridge
IGFBP5	APH1A	crosstalk	bridge
TMEM140	APH1A	crosstalk	bridge
EGFR	API5	crosstalk	bridge
ZBTB38	API5	crosstalk	bridge
KRT16	APOA1	crosstalk	bridge
NLRC4	APOA1	pyroptosis	bridge
NLRP1	APOA1	pyroptosis	bridge
PDE4B	APOA1	crosstalk	bridge
KRT16	APOA2	crosstalk	bridge
NLRC4	APOA2	pyroptosis	bridge
PDE4B	APOA2	crosstalk	bridge
KRT16	APOA4	crosstalk	bridge
NLRC4	APOA4	pyroptosis	bridge
PDE4B	APOA4	crosstalk	bridge
GSDMA	APOC1	pyroptosis	bridge
KRT16	APOC1	crosstalk	bridge
NLRC4	APOC1	pyroptosis	bridge
NLRP1	APOC1	pyroptosis	bridge
PDE4B	APOC1	crosstalk	bridge
KRT16	APOC2	crosstalk	bridge
NLRC4	APOC2	pyroptosis	bridge
PDE4B	APOC2	crosstalk	bridge
KRT16	APOC3	crosstalk	bridge
NLRC4	APOC3	pyroptosis	bridge
NLRP1	APOC3	pyroptosis	bridge
PDE4B	APOC3	crosstalk	bridge
KRT16	APOE	crosstalk	bridge
NLRC4	APOE	pyroptosis	bridge
PDE4B	APOE	crosstalk	bridge
ARMCX3	APP	crosstalk	bridge
CASP3	APP	pyroptosis	bridge
CASP4	APP	pyroptosis	bridge
CASP6	APP	pyroptosis	bridge
CASP8	APP	pyroptosis	bridge
E2F8	APP	crosstalk	bridge
EGFR	APP	crosstalk	bridge
GSDMB	APP	pyroptosis	bridge
HCK	APP	crosstalk	bridge
KCNN3	APP	crosstalk	bridge
MMP12	APP	crosstalk	bridge
NIP7	APP	crosstalk	bridge
NLRP2	APP	pyroptosis	bridge
NNMT	APP	crosstalk	bridge
TEK	APP	crosstalk	bridge
TIRAP	APP	pyroptosis	bridge
UNG	APP	crosstalk	bridge
AADAC	APPBP2	crosstalk	bridge
AIM2	APPBP2	pyroptosis	bridge
IGFBP5	AQP6	crosstalk	bridge
TMEM140	AQP6	crosstalk	bridge
CASP1	AR	pyroptosis	bridge
CASP3	AR	pyroptosis	bridge
CASP8	AR	pyroptosis	bridge
EGFR	AR	crosstalk	bridge
GRIP1	AR	crosstalk	bridge
HCK	AR	crosstalk	bridge
PLCG1	AR	pyroptosis	bridge
PRKCB	AR	crosstalk	bridge
KRT16	ARAF	crosstalk	bridge
TIRAP	ARAF	pyroptosis	bridge
CSRP2	ARC	crosstalk	bridge
KRT15	ARC	crosstalk	bridge
EGFR	ARF6	crosstalk	bridge
NASP	ARF6	crosstalk	bridge
EGFR	ARFGEF3	crosstalk	bridge
PRKACA	ARFGEF3	pyroptosis	bridge
KRT15	ARFIP2	crosstalk	bridge
KRT16	ARFIP2	crosstalk	bridge
EGFR	ARHGAP32	crosstalk	bridge
PLCG1	ARHGAP32	pyroptosis	bridge
CASP3	ARHGDIA	pyroptosis	bridge
CASP8	ARHGDIA	pyroptosis	bridge
EGFR	ARHGEF2	crosstalk	bridge
PLCG1	ARHGEF2	pyroptosis	bridge
EGFR	ARHGEF5	crosstalk	bridge
PLCG1	ARHGEF5	pyroptosis	bridge
NLRP3	ARIH2	pyroptosis	bridge
PYCARD	ARIH2	pyroptosis	bridge
EGFR	ARL1	crosstalk	bridge
GRIP1	ARL1	crosstalk	bridge
BCAT1	ARNT	crosstalk	bridge
CASP3	ARNT	pyroptosis	bridge
CASP9	ARNT	pyroptosis	bridge
EGFR	ARPC5	crosstalk	bridge
PRKACA	ARPC5	pyroptosis	bridge
EGFR	ARRB1	crosstalk	bridge
HCK	ARRB1	crosstalk	bridge
EGFR	ARRB2	crosstalk	bridge
PRKCB	ARRB2	crosstalk	bridge
HCK	ASAP1	crosstalk	bridge
PLCG1	ASAP1	pyroptosis	bridge
CASP1	ATG16L1	pyroptosis	bridge
CASP3	ATG16L1	pyroptosis	bridge
CASP6	ATG16L1	pyroptosis	bridge
NOD1	ATG16L1	pyroptosis	bridge
NOD2	ATG16L1	pyroptosis	bridge
RFC5	ATG16L1	crosstalk	bridge
CASP3	ATG4D	pyroptosis	bridge
CASP8	ATG4D	pyroptosis	bridge
BCAT1	ATIC	crosstalk	bridge
EGFR	ATIC	crosstalk	bridge
KRT16	ATM	crosstalk	bridge
NLRC4	ATM	pyroptosis	bridge
PDE4B	ATM	crosstalk	bridge
CASP1	ATN1	pyroptosis	bridge
CASP3	ATN1	pyroptosis	bridge
ARMCX3	ATP1A1	crosstalk	bridge
EGFR	ATP1A1	crosstalk	bridge
EGFR	ATP2A2	crosstalk	bridge
TNF	ATP2A2	pyroptosis	bridge
EGFR	ATP2B1	crosstalk	bridge
PRKACA	ATP2B1	pyroptosis	bridge
PRKCB	ATP4B	crosstalk	bridge
RFC5	ATP4B	crosstalk	bridge
ANXA6	ATP5F1A	crosstalk	bridge
EGFR	ATP5F1A	crosstalk	bridge
ARMCX3	ATP5F1B	crosstalk	bridge
EGFR	ATP5F1B	crosstalk	bridge
EGFR	ATP5F1C	crosstalk	bridge
TNF	ATP5F1C	pyroptosis	bridge
BCAT1	ATXN2	crosstalk	bridge
EGFR	ATXN2	crosstalk	bridge
EGFR	AURKA	crosstalk	bridge
PRKACA	AURKA	pyroptosis	bridge
EGFR	AXL	crosstalk	bridge
PLCG1	AXL	pyroptosis	bridge
EGFR	B4GALT1	crosstalk	bridge
TNF	B4GALT1	pyroptosis	bridge
EGFR	BAG2	crosstalk	bridge
HCK	BAG2	crosstalk	bridge
PRKCB	BAG2	crosstalk	bridge
ZBTB38	BAG2	crosstalk	bridge
CASP3	BAG3	pyroptosis	bridge
HSPB8	BAG3	crosstalk	bridge
NASP	BAG3	crosstalk	bridge
PLCG1	BAG3	pyroptosis	bridge
ST6GALNAC4	BAG3	crosstalk	bridge
ZBTB38	BAG3	crosstalk	bridge
APBB1IP	BAG6	crosstalk	bridge
IGFBP5	BAG6	crosstalk	bridge
ZBTB38	BAG6	crosstalk	bridge
AIM2	BANF1	pyroptosis	bridge
KRT16	BANF1	crosstalk	bridge
TNF	BANF1	pyroptosis	bridge
CASP3	BAX	pyroptosis	bridge
CASP8	BAX	pyroptosis	bridge
CASP9	BAX	pyroptosis	bridge
KCNA3	BAX	crosstalk	bridge
PYCARD	BAX	pyroptosis	bridge
EGFR	BBC3	crosstalk	bridge
KRT16	BBC3	crosstalk	bridge
NLRC4	BBC3	pyroptosis	bridge
PDE4B	BBC3	crosstalk	bridge
CASP1	BCAP31	pyroptosis	bridge
CASP3	BCAP31	pyroptosis	bridge
CASP8	BCAP31	pyroptosis	bridge
ARMCX3	BCAR1	crosstalk	bridge
CASP3	BCAR1	pyroptosis	bridge
CSRP2	BCAR1	crosstalk	bridge
CYR61	BCAR1	crosstalk	bridge
EGFR	BCAR1	crosstalk	bridge
HBB	BCAR1	crosstalk	bridge
HCK	BCAR1	crosstalk	bridge
EGFR	BCAR3	crosstalk	bridge
NASP	BCAR3	crosstalk	bridge
CASP8	BCL10	pyroptosis	bridge
CASP9	BCL10	pyroptosis	bridge
NLRC4	BCL10	pyroptosis	bridge
PYCARD	BCL10	pyroptosis	bridge
CASP3	BCL2	pyroptosis	bridge
CASP8	BCL2	pyroptosis	bridge
NLRP1	BCL2	pyroptosis	bridge
PRKACA	BCL2	pyroptosis	bridge
CASP1	BCL2L1	pyroptosis	bridge
CASP8	BCL2L1	pyroptosis	bridge
CASP9	BCL2L1	pyroptosis	bridge
NLRP1	BCL2L1	pyroptosis	bridge
CASP8	BCL2L10	pyroptosis	bridge
CASP9	BCL2L10	pyroptosis	bridge
HCK	BCR	crosstalk	bridge
PLCG1	BCR	pyroptosis	bridge
AIM2	BECN1	pyroptosis	bridge
CASP3	BECN1	pyroptosis	bridge
CASP8	BECN1	pyroptosis	bridge
EGFR	BECN1	crosstalk	bridge
NLRP2	BECN1	pyroptosis	bridge
PYCARD	BECN1	pyroptosis	bridge
TNF	BGN	pyroptosis	bridge
WISP1	BGN	crosstalk	bridge
CASP1	BID	pyroptosis	bridge
CASP3	BID	pyroptosis	bridge
CASP8	BID	pyroptosis	bridge
CASP3	BIRC2	pyroptosis	bridge
CASP8	BIRC2	pyroptosis	bridge
CASP9	BIRC2	pyroptosis	bridge
EGFR	BIRC2	crosstalk	bridge
NOD2	BIRC2	pyroptosis	bridge
RFC5	BIRC2	crosstalk	bridge
TNF	BIRC2	pyroptosis	bridge
ANXA6	BIRC3	crosstalk	bridge
CASP1	BIRC3	pyroptosis	bridge
CASP3	BIRC3	pyroptosis	bridge
CASP8	BIRC3	pyroptosis	bridge
CASP9	BIRC3	pyroptosis	bridge
CHST2	BIRC3	crosstalk	bridge
CSRP2	BIRC3	crosstalk	bridge
EGFR	BIRC3	crosstalk	bridge
NASP	BIRC3	crosstalk	bridge
NOD2	BIRC3	pyroptosis	bridge
PRKACA	BIRC3	pyroptosis	bridge
RFC5	BIRC3	crosstalk	bridge
SYNE1	BIRC3	crosstalk	bridge
TNF	BIRC3	pyroptosis	bridge
CASP3	BIRC5	pyroptosis	bridge
CASP9	BIRC5	pyroptosis	bridge
GPX4	BIRC5	pyroptosis	bridge
PYCARD	BIRC5	pyroptosis	bridge
CASP3	BIRC6	pyroptosis	bridge
CASP8	BIRC6	pyroptosis	bridge
CASP9	BIRC6	pyroptosis	bridge
GSDME	BIRC6	pyroptosis	bridge
CASP3	BIRC7	pyroptosis	bridge
CASP9	BIRC7	pyroptosis	bridge
CASP9	BIRC8	pyroptosis	bridge
CYTIP	BLK	crosstalk	bridge
EGFR	BLK	crosstalk	bridge
CASP3	BLM	pyroptosis	bridge
CASP8	BLM	pyroptosis	bridge
EGFR	BLM	crosstalk	bridge
ARG1	BMI1	crosstalk	bridge
CSRP2	BMI1	crosstalk	bridge
SCAF11	BMI1	pyroptosis	bridge
SYNE1	BMI1	crosstalk	bridge
PRKCB	BMPR2	crosstalk	bridge
PYCARD	BMPR2	pyroptosis	bridge
CASP3	BMX	pyroptosis	bridge
EGFR	BMX	crosstalk	bridge
ARMCX3	BRAF	crosstalk	bridge
EGFR	BRAF	crosstalk	bridge
PRKACA	BRAF	pyroptosis	bridge
CASP1	BRCA1	pyroptosis	bridge
CASP3	BRCA1	pyroptosis	bridge
CASP9	BRCA1	pyroptosis	bridge
PYCARD	BRCA1	pyroptosis	bridge
HCK	BTK	crosstalk	bridge
PLCG1	BTK	pyroptosis	bridge
PRKCB	BTK	crosstalk	bridge
TIRAP	BTK	pyroptosis	bridge
CASP3	BTRC	pyroptosis	bridge
DDIT4	BTRC	crosstalk	bridge
PRKACA	BTRC	pyroptosis	bridge
TNF	BTRC	pyroptosis	bridge
EGFR	BUB3	crosstalk	bridge
ZBTB38	BUB3	crosstalk	bridge
NOD2	C10orf67	pyroptosis	bridge
TNF	C10orf67	pyroptosis	bridge
KRT15	C1orf216	crosstalk	bridge
KRT16	C1orf216	crosstalk	bridge
KRT16	C1QA	crosstalk	bridge
NLRP1	C1QA	pyroptosis	bridge
PDE4B	C1QA	crosstalk	bridge
KRT16	C1QC	crosstalk	bridge
NLRP1	C1QC	pyroptosis	bridge
PDE4B	C1QC	crosstalk	bridge
HSPB8	C2CD6	crosstalk	bridge
KRT15	C2CD6	crosstalk	bridge
KRT16	CABLES1	crosstalk	bridge
NLRC4	CABLES1	pyroptosis	bridge
PDE4B	CABLES1	crosstalk	bridge
KRT16	CACNA1I	crosstalk	bridge
NLRC4	CACNA1I	pyroptosis	bridge
PDE4B	CACNA1I	crosstalk	bridge
AIM2	CACYBP	pyroptosis	bridge
NOD1	CACYBP	pyroptosis	bridge
CASP3	CAD	pyroptosis	bridge
PRKACA	CAD	pyroptosis	bridge
EGFR	CALM1	crosstalk	bridge
KCNN3	CALM1	crosstalk	bridge
TNF	CALM1	pyroptosis	bridge
EGFR	CALM2	crosstalk	bridge
TNF	CALM2	pyroptosis	bridge
EGFR	CALR	crosstalk	bridge
PRKACA	CALR	pyroptosis	bridge
EGFR	CALU	crosstalk	bridge
PRKACA	CALU	pyroptosis	bridge
EGFR	CAMK2A	crosstalk	bridge
PLCG1	CAMK2A	pyroptosis	bridge
AIM2	CAMK2D	pyroptosis	bridge
TIRAP	CAMK2D	pyroptosis	bridge
UNG	CAMK2D	crosstalk	bridge
EGFR	CAMK2G	crosstalk	bridge
TIRAP	CAMK2G	pyroptosis	bridge
KRT16	CAMTA1	crosstalk	bridge
NLRC4	CAMTA1	pyroptosis	bridge
PDE4B	CAMTA1	crosstalk	bridge
KRT16	CAND1	crosstalk	bridge
RFC5	CAND1	crosstalk	bridge
ARMCX3	CANX	crosstalk	bridge
EGFR	CANX	crosstalk	bridge
NES	CAPN1	crosstalk	bridge
SYNE1	CAPN1	crosstalk	bridge
TIRAP	CAPN1	pyroptosis	bridge
CASP8	CARD11	pyroptosis	bridge
PRKCB	CARD11	crosstalk	bridge
CASP1	CARD8	pyroptosis	bridge
CASP9	CARD8	pyroptosis	bridge
NLRP2	CARD8	pyroptosis	bridge
NLRP3	CARD8	pyroptosis	bridge
CASP8	CARD9	pyroptosis	bridge
KRT15	CARD9	crosstalk	bridge
KRT16	CARD9	crosstalk	bridge
PYCARD	CARD9	pyroptosis	bridge
AIM2	CASP1	pyroptosis	pyroptosis
CASP1	CASP1	pyroptosis	pyroptosis
EGFR	CASP1	crosstalk	pyroptosis
CASP1	CASP10	pyroptosis	bridge
CASP3	CASP10	pyroptosis	bridge
CASP4	CASP10	pyroptosis	bridge
CASP6	CASP10	pyroptosis	bridge
CASP8	CASP10	pyroptosis	bridge
CASP9	CASP10	pyroptosis	bridge
CASP9	CASP12	pyroptosis	bridge
NOD2	CASP12	pyroptosis	bridge
CASP1	CASP14	pyroptosis	bridge
CASP4	CASP14	pyroptosis	bridge
CASP8	CASP14	pyroptosis	bridge
CASP1	CASP2	pyroptosis	bridge
CASP3	CASP2	pyroptosis	bridge
CASP8	CASP2	pyroptosis	bridge
CASP9	CASP2	pyroptosis	bridge
NLRP1	CASP2	pyroptosis	bridge
NOD1	CASP2	pyroptosis	bridge
CASP1	CASP3	pyroptosis	pyroptosis
CASP3	CASP3	pyroptosis	pyroptosis
CASP1	CASP5	pyroptosis	pyroptosis
CASP4	CASP5	pyroptosis	pyroptosis
CASP5	CASP5	pyroptosis	pyroptosis
CASP3	CASP7	pyroptosis	bridge
CASP6	CASP7	pyroptosis	bridge
CASP8	CASP7	pyroptosis	bridge
CASP9	CASP7	pyroptosis	bridge
CASP1	CASP8	pyroptosis	pyroptosis
CASP3	CASP8	pyroptosis	pyroptosis
CASP4	CASP8	pyroptosis	pyroptosis
CASP6	CASP8	pyroptosis	pyroptosis
CASP3	CASP9	pyroptosis	pyroptosis
CASP8	CASP9	pyroptosis	pyroptosis
CASP1	CAST	pyroptosis	bridge
CASP3	CAST	pyroptosis	bridge
PLCG1	CAST	pyroptosis	bridge
ANXA6	CAV1	crosstalk	bridge
EGFR	CAV1	crosstalk	bridge
KCNA3	CAV1	crosstalk	bridge
KCNN3	CAV1	crosstalk	bridge
PLCG1	CAV1	pyroptosis	bridge
PRKACA	CAV1	pyroptosis	bridge
TEK	CAV1	crosstalk	bridge
TNF	CAV1	pyroptosis	bridge
EGFR	CBL	crosstalk	bridge
HCK	CBL	crosstalk	bridge
KRT16	CBL	crosstalk	bridge
PLCG1	CBL	pyroptosis	bridge
TEK	CBL	crosstalk	bridge
ARG1	CBX1	crosstalk	bridge
PRKACA	CBX1	pyroptosis	bridge
ARG1	CBX3	crosstalk	bridge
NLRP3	CBX3	pyroptosis	bridge
EGFR	CCAR2	crosstalk	bridge
PRKCB	CCAR2	crosstalk	bridge
ZBTB38	CCAR2	crosstalk	bridge
BCAT1	CCDC120	crosstalk	bridge
KRT15	CCDC120	crosstalk	bridge
PLCG1	CCDC120	pyroptosis	bridge
EGFR	CCDC146	crosstalk	bridge
KRT16	CCDC146	crosstalk	bridge
EGFR	CCDC47	crosstalk	bridge
TIRAP	CCDC47	pyroptosis	bridge
ARMCX3	CCDC59	crosstalk	bridge
CASP4	CCDC59	pyroptosis	bridge
ANXA6	CCDC8	crosstalk	bridge
ARG1	CCDC8	crosstalk	bridge
KRT16	CCDC8	crosstalk	bridge
RFC5	CCDC8	crosstalk	bridge
EGFR	CCDC88A	crosstalk	bridge
NES	CCDC88A	crosstalk	bridge
PRKACA	CCDC88A	pyroptosis	bridge
KRT15	CCHCR1	crosstalk	bridge
KRT16	CCHCR1	crosstalk	bridge
KRT15	CCNC	crosstalk	bridge
KRT16	CCNC	crosstalk	bridge
RFC5	CCNC	crosstalk	bridge
PRKACA	CCND1	pyroptosis	bridge
RFC5	CCND1	crosstalk	bridge
HCK	CD177	crosstalk	bridge
ITGAL	CD177	crosstalk	bridge
PLCG1	CD22	pyroptosis	bridge
TMEM140	CD22	crosstalk	bridge
EGFR	CD2AP	crosstalk	bridge
HCK	CD2AP	crosstalk	bridge
CD37	CD53	crosstalk	bridge
IGFBP5	CD53	crosstalk	bridge
TMEM140	CD53	crosstalk	bridge
EGFR	CD82	crosstalk	bridge
ITGAL	CD82	crosstalk	bridge
EGFR	CDC37	crosstalk	bridge
HCK	CDC37	crosstalk	bridge
NOD1	CDC37	pyroptosis	bridge
PRKACA	CDC37	pyroptosis	bridge
PRKCB	CDC37	crosstalk	bridge
CASP3	CDC42	pyroptosis	bridge
CDC42EP3	CDC42	crosstalk	bridge
SYNE1	CDC42	crosstalk	bridge
TNF	CDC42	pyroptosis	bridge
KRT16	CDC45	crosstalk	bridge
NLRC4	CDC45	pyroptosis	bridge
PDE4B	CDC45	crosstalk	bridge
GSDME	CDC5L	pyroptosis	bridge
RFC5	CDC5L	crosstalk	bridge
SYNE1	CDC5L	crosstalk	bridge
ANXA6	CDC73	crosstalk	bridge
NNMT	CDC73	crosstalk	bridge
ZBTB38	CDC73	crosstalk	bridge
EGFR	CDCP1	crosstalk	bridge
KRT16	CDCP1	crosstalk	bridge
NLRC4	CDCP1	pyroptosis	bridge
PDE4B	CDCP1	crosstalk	bridge
CASP3	CDH1	pyroptosis	bridge
CASP8	CDH1	pyroptosis	bridge
EGFR	CDH1	crosstalk	bridge
NLRP2	CDH1	pyroptosis	bridge
EGFR	CDK1	crosstalk	bridge
NES	CDK1	crosstalk	bridge
PRKCB	CDK1	crosstalk	bridge
CASP1	CDK11A	pyroptosis	bridge
CASP3	CDK11A	pyroptosis	bridge
CASP8	CDK11A	pyroptosis	bridge
CASP1	CDK11B	pyroptosis	bridge
CASP3	CDK11B	pyroptosis	bridge
CASP8	CDK11B	pyroptosis	bridge
IL18	CDK15	pyroptosis	bridge
PYCARD	CDK15	pyroptosis	bridge
KRT15	CDK18	crosstalk	bridge
KRT16	CDK18	crosstalk	bridge
CASP3	CDK2	pyroptosis	bridge
CASP4	CDK2	pyroptosis	bridge
HBB	CDK2	crosstalk	bridge
NASP	CDK2	crosstalk	bridge
CDK14	CDK5	crosstalk	bridge
EGFR	CDK5	crosstalk	bridge
NES	CDK5	crosstalk	bridge
HCK	CDK9	crosstalk	bridge
NLRP1	CDK9	pyroptosis	bridge
CASP3	CDKN1A	pyroptosis	bridge
CDK14	CDKN1A	crosstalk	bridge
PRKACA	CDKN1A	pyroptosis	bridge
CASP1	CEBPB	pyroptosis	bridge
CASP8	CEBPB	pyroptosis	bridge
EGFR	CEBPB	crosstalk	bridge
EGFR	CEBPZ	crosstalk	bridge
NIP7	CEBPZ	crosstalk	bridge
EGFR	CEP170	crosstalk	bridge
GPX4	CEP170	pyroptosis	bridge
KRT16	CEP44	crosstalk	bridge
NLRC4	CEP44	pyroptosis	bridge
PDE4B	CEP44	crosstalk	bridge
KRT16	CFB	crosstalk	bridge
NLRC4	CFB	pyroptosis	bridge
PDE4B	CFB	crosstalk	bridge
KRT16	CFD	crosstalk	bridge
NLRC4	CFD	pyroptosis	bridge
PDE4B	CFD	crosstalk	bridge
KRT16	CFH	crosstalk	bridge
NLRC4	CFH	pyroptosis	bridge
PDE4B	CFH	crosstalk	bridge
CASP9	CFL1	pyroptosis	bridge
EGFR	CFL1	crosstalk	bridge
CASP3	CFLAR	pyroptosis	bridge
CASP6	CFLAR	pyroptosis	bridge
CASP8	CFLAR	pyroptosis	bridge
NOD1	CFLAR	pyroptosis	bridge
CASP3	CFTR	pyroptosis	bridge
CYR61	CFTR	crosstalk	bridge
EGFR	CFTR	crosstalk	bridge
GSDMA	CFTR	pyroptosis	bridge
PRKACA	CFTR	pyroptosis	bridge
RFC5	CFTR	crosstalk	bridge
ARG1	CHD3	crosstalk	bridge
CASP6	CHD3	pyroptosis	bridge
CASP8	CHD3	pyroptosis	bridge
HCK	CHD3	crosstalk	bridge
KRT16	CHD3	crosstalk	bridge
SCAF11	CHD3	pyroptosis	bridge
AIM2	CHD4	pyroptosis	bridge
ARG1	CHD4	crosstalk	bridge
HCK	CHD4	crosstalk	bridge
KRT16	CHD4	crosstalk	bridge
SCAF11	CHD4	pyroptosis	bridge
EGFR	CHD5	crosstalk	bridge
HCK	CHD5	crosstalk	bridge
KRT16	CHKB	crosstalk	bridge
NLRC4	CHKB	pyroptosis	bridge
PDE4B	CHKB	crosstalk	bridge
AIM2	CHMP4B	pyroptosis	bridge
NOD2	CHMP4B	pyroptosis	bridge
RFC5	CHTF18	crosstalk	bridge
ZBTB38	CHTF18	crosstalk	bridge
RFC5	CHTF8	crosstalk	bridge
CASP8	CHUK	pyroptosis	bridge
NLRP2	CHUK	pyroptosis	bridge
PRKCB	CHUK	crosstalk	bridge
PYCARD	CHUK	pyroptosis	bridge
TNF	CHUK	pyroptosis	bridge
EGFR	CISH	crosstalk	bridge
PLCG1	CISH	pyroptosis	bridge
PRKCB	CISH	crosstalk	bridge
ARMCX3	CKAP4	crosstalk	bridge
EGFR	CKAP4	crosstalk	bridge
KRT16	CLCA2	crosstalk	bridge
NLRC4	CLCA2	pyroptosis	bridge
PDE4B	CLCA2	crosstalk	bridge
IGFBP5	CLDN7	crosstalk	bridge
TMEM140	CLDN7	crosstalk	bridge
TNF	CLDN7	pyroptosis	bridge
IGFBP5	CLEC17A	crosstalk	bridge
TMEM140	CLEC17A	crosstalk	bridge
EGFR	CLPP	crosstalk	bridge
GPX4	CLPP	pyroptosis	bridge
EGFR	CLTA	crosstalk	bridge
NES	CLTA	crosstalk	bridge
NOD2	CLTA	pyroptosis	bridge
ARMCX3	CLTC	crosstalk	bridge
NLRP1	CLTC	pyroptosis	bridge
PRKACA	CLTC	pyroptosis	bridge
TNF	CLTC	pyroptosis	bridge
EGFR	CLU	crosstalk	bridge
KRT16	CLU	crosstalk	bridge
NLRP1	CLU	pyroptosis	bridge
PDE4B	CLU	crosstalk	bridge
TNF	CLU	pyroptosis	bridge
EGFR	CMSS1	crosstalk	bridge
NES	CMSS1	crosstalk	bridge
CASP8	CNBP	pyroptosis	bridge
EGFR	CNBP	crosstalk	bridge
NIP7	CNBP	crosstalk	bridge
KRT16	CNMD	crosstalk	bridge
NLRP1	CNMD	pyroptosis	bridge
PDE4B	CNMD	crosstalk	bridge
KRT16	CNOT1	crosstalk	bridge
NLRC4	CNOT1	pyroptosis	bridge
PDE4B	CNOT1	crosstalk	bridge
EGFR	CNP	crosstalk	bridge
PRKCB	CNP	crosstalk	bridge
CSRP2	COG6	crosstalk	bridge
EGFR	COG6	crosstalk	bridge
AIM2	COPA	pyroptosis	bridge
EGFR	COPA	crosstalk	bridge
TNF	COPA	pyroptosis	bridge
CASP4	COPE	pyroptosis	bridge
CDC42EP3	COPE	crosstalk	bridge
ARG1	COPS5	crosstalk	bridge
KRT16	COPS5	crosstalk	bridge
CASP3	COPS6	pyroptosis	bridge
CASP6	COPS6	pyroptosis	bridge
CASP8	COPS6	pyroptosis	bridge
NOD1	COPS6	pyroptosis	bridge
NOD2	COPS6	pyroptosis	bridge
RFC5	COPS6	crosstalk	bridge
KRT16	CP	crosstalk	bridge
NLRP1	CP	pyroptosis	bridge
PDE4B	CP	crosstalk	bridge
KRT16	CRB1	crosstalk	bridge
NLRC4	CRB1	pyroptosis	bridge
PDE4B	CRB1	crosstalk	bridge
LAX1	CREB1	crosstalk	bridge
PRKACA	CREB1	pyroptosis	bridge
CREB3L2	CREB3	crosstalk	bridge
IGFBP5	CREB3	crosstalk	bridge
TMEM140	CREB3	crosstalk	bridge
CREB3L2	CREB3L1	crosstalk	bridge
TNF	CREB3L1	pyroptosis	bridge
GRIP1	CREBBP	crosstalk	bridge
HCK	CREBBP	crosstalk	bridge
KLF2	CREBBP	crosstalk	bridge
EGFR	CRK	crosstalk	bridge
FCGR2C	CRK	crosstalk	bridge
KRT15	CRK	crosstalk	bridge
KRT16	CRK	crosstalk	bridge
PRKACA	CRK	pyroptosis	bridge
EGFR	CRKL	crosstalk	bridge
HCK	CRKL	crosstalk	bridge
KRT16	CROT	crosstalk	bridge
NLRC4	CROT	pyroptosis	bridge
PDE4B	CROT	crosstalk	bridge
CASP3	CRYAB	pyroptosis	bridge
CASP6	CRYAB	pyroptosis	bridge
CASP8	CRYAB	pyroptosis	bridge
CASP9	CRYAB	pyroptosis	bridge
HSPB8	CRYAB	crosstalk	bridge
UNG	CRYAB	crosstalk	bridge
HCK	CSF2RB	crosstalk	bridge
PRKCB	CSF2RB	crosstalk	bridge
ELANE	CSF3R	pyroptosis	bridge
HCK	CSF3R	crosstalk	bridge
EGFR	CSK	crosstalk	bridge
HCK	CSK	crosstalk	bridge
PRKACA	CSK	pyroptosis	bridge
ARMCX3	CSNK2A1	crosstalk	bridge
EGFR	CSNK2A1	crosstalk	bridge
HSPB8	CSNK2A1	crosstalk	bridge
KRT16	CST3	crosstalk	bridge
NLRC4	CST3	pyroptosis	bridge
PDE4B	CST3	crosstalk	bridge
EGFR	CSTA	crosstalk	bridge
LOR	CSTA	crosstalk	bridge
KRT16	CTAGE5	crosstalk	bridge
NLRC4	CTAGE5	pyroptosis	bridge
PDE4B	CTAGE5	crosstalk	bridge
EGFR	CTDSPL	crosstalk	bridge
GSDMA	CTDSPL	pyroptosis	bridge
CASP3	CTNNB1	pyroptosis	bridge
CASP8	CTNNB1	pyroptosis	bridge
EGFR	CTNNB1	crosstalk	bridge
KRT16	CTSL	crosstalk	bridge
NLRC4	CTSL	pyroptosis	bridge
NLRP1	CTSL	pyroptosis	bridge
PDE4B	CTSL	crosstalk	bridge
CASP3	CTTN	pyroptosis	bridge
EGFR	CTTN	crosstalk	bridge
KCNA3	CTTN	crosstalk	bridge
KRT16	CUL1	crosstalk	bridge
NLRP3	CUL1	pyroptosis	bridge
KRT16	CUL2	crosstalk	bridge
PYCARD	CUL2	pyroptosis	bridge
CASP1	CUL3	pyroptosis	bridge
CASP8	CUL3	pyroptosis	bridge
FMOD	CUL3	crosstalk	bridge
KRT16	CUL3	crosstalk	bridge
NLRP1	CUL3	pyroptosis	bridge
PRKACA	CUL3	pyroptosis	bridge
RFC5	CUL3	crosstalk	bridge
DDIT4	CUL4A	crosstalk	bridge
NLRP1	CUL4A	pyroptosis	bridge
NLRP3	CUL4A	pyroptosis	bridge
SCAF11	CUL4A	pyroptosis	bridge
EGFR	CUL4B	crosstalk	bridge
KRT16	CUL4B	crosstalk	bridge
NLRP1	CUL4B	pyroptosis	bridge
NLRP3	CUL4B	pyroptosis	bridge
ANXA6	CUL5	crosstalk	bridge
DDIT4	CUL5	crosstalk	bridge
PRKACA	CUL5	pyroptosis	bridge
ARG1	CYLD	crosstalk	bridge
EGFR	CYLD	crosstalk	bridge
GSDMA	CYLD	pyroptosis	bridge
HBB	CYLD	crosstalk	bridge
KRT16	CYLD	crosstalk	bridge
NOD2	CYLD	pyroptosis	bridge
RFC5	CYLD	crosstalk	bridge
TNF	CYLD	pyroptosis	bridge
CYTIP	CYTH2	crosstalk	bridge
PRKCB	CYTH2	crosstalk	bridge
KRT15	CYTH4	crosstalk	bridge
KRT16	CYTH4	crosstalk	bridge
CDC42EP3	DAPK1	crosstalk	bridge
RFC5	DAPK1	crosstalk	bridge
CASP3	DCC	pyroptosis	bridge
CASP9	DCC	pyroptosis	bridge
KRT16	DCD	crosstalk	bridge
NLRC4	DCD	pyroptosis	bridge
PDE4B	DCD	crosstalk	bridge
TNF	DCD	pyroptosis	bridge
EGFR	DCN	crosstalk	bridge
TNF	DCN	pyroptosis	bridge
WISP1	DCN	crosstalk	bridge
ELANE	DCPS	pyroptosis	bridge
NIP7	DCPS	crosstalk	bridge
CASP3	DCTN1	pyroptosis	bridge
CASP4	DCTN1	pyroptosis	bridge
NOD2	DCTN1	pyroptosis	bridge
ZBTB38	DCTN1	crosstalk	bridge
DDIT4	DDB1	crosstalk	bridge
KRT16	DDB1	crosstalk	bridge
NLRC4	DDB1	pyroptosis	bridge
PDE4B	DDB1	crosstalk	bridge
UNG	DDB1	crosstalk	bridge
ZBTB38	DDB1	crosstalk	bridge
NIP7	DDX18	crosstalk	bridge
PRKCB	DDX18	crosstalk	bridge
ZBTB38	DDX18	crosstalk	bridge
GSDMA	DDX19B	pyroptosis	bridge
TNF	DDX19B	pyroptosis	bridge
NIP7	DDX24	crosstalk	bridge
ZBTB38	DDX24	crosstalk	bridge
AIM2	DDX39A	pyroptosis	bridge
ZBTB38	DDX39A	crosstalk	bridge
ANXA6	DDX3X	crosstalk	bridge
TNF	DDX3X	pyroptosis	bridge
ANXA6	DDX5	crosstalk	bridge
CDK14	DDX5	crosstalk	bridge
EGFR	DDX5	crosstalk	bridge
TNF	DDX5	pyroptosis	bridge
AIM2	DDX50	pyroptosis	bridge
PRKCB	DDX50	crosstalk	bridge
PRKCB	DDX58	crosstalk	bridge
PYCARD	DDX58	pyroptosis	bridge
CASP3	DEDD	pyroptosis	bridge
CASP8	DEDD	pyroptosis	bridge
GRIP1	DEPDC1B	crosstalk	bridge
NES	DEPDC1B	crosstalk	bridge
EGFR	DERL1	crosstalk	bridge
KRT16	DERL1	crosstalk	bridge
NLRC4	DERL1	pyroptosis	bridge
PDE4B	DERL1	crosstalk	bridge
PRKCB	DERL1	crosstalk	bridge
KRT16	DGKG	crosstalk	bridge
NLRC4	DGKG	pyroptosis	bridge
PDE4B	DGKG	crosstalk	bridge
ANXA6	DHRS2	crosstalk	bridge
EGFR	DHRS2	crosstalk	bridge
HBB	DHRS2	crosstalk	bridge
NLRP3	DHX33	pyroptosis	bridge
PRKCB	DHX33	crosstalk	bridge
KRT16	DICER1	crosstalk	bridge
NLRC4	DICER1	pyroptosis	bridge
PDE4B	DICER1	crosstalk	bridge
KMO	DISC1	crosstalk	bridge
PDE4B	DISC1	crosstalk	bridge
SYNE1	DISC1	crosstalk	bridge
KRT16	DMD	crosstalk	bridge
NLRC4	DMD	pyroptosis	bridge
PDE4B	DMD	crosstalk	bridge
BCAT1	DMWD	crosstalk	bridge
HBB	DMWD	crosstalk	bridge
CASP4	DNAAF5	pyroptosis	bridge
EGFR	DNAAF5	crosstalk	bridge
EGFR	DNAJA1	crosstalk	bridge
NOD2	DNAJA1	pyroptosis	bridge
TNF	DNAJA1	pyroptosis	bridge
ZBTB38	DNAJA1	crosstalk	bridge
EGFR	DNAJA2	crosstalk	bridge
NLRP3	DNAJA2	pyroptosis	bridge
EGFR	DNAJA3	crosstalk	bridge
PRKACA	DNAJA3	pyroptosis	bridge
EGFR	DNAJC11	crosstalk	bridge
NASP	DNAJC11	crosstalk	bridge
PLCG1	DNM1	pyroptosis	bridge
UNG	DNM1	crosstalk	bridge
EGFR	DNM2	crosstalk	bridge
HCK	DNM2	crosstalk	bridge
KCNN3	DNM2	crosstalk	bridge
KRT16	DNTT	crosstalk	bridge
NLRP1	DNTT	pyroptosis	bridge
PDE4B	DNTT	crosstalk	bridge
EGFR	DOK1	crosstalk	bridge
HCK	DOK1	crosstalk	bridge
PLCG1	DOK1	pyroptosis	bridge
EGFR	DOK2	crosstalk	bridge
HCK	DOK2	crosstalk	bridge
PLCG1	DOK2	pyroptosis	bridge
TEK	DOK2	crosstalk	bridge
EGFR	DOK4	crosstalk	bridge
TEK	DOK4	crosstalk	bridge
ARMCX3	DONSON	crosstalk	bridge
NASP	DONSON	crosstalk	bridge
HBB	DPF2	crosstalk	bridge
PRKCB	DPF2	crosstalk	bridge
HCK	DPP7	crosstalk	bridge
PLCG1	DPP7	pyroptosis	bridge
EGFR	DRD2	crosstalk	bridge
PRKCB	DRD2	crosstalk	bridge
CASP4	DSP	pyroptosis	bridge
CASP6	DSP	pyroptosis	bridge
CASP9	DSP	pyroptosis	bridge
KRT16	DSP	crosstalk	bridge
PRKACA	DSP	pyroptosis	bridge
PLCG1	DTNBP1	pyroptosis	bridge
SYNE1	DTNBP1	crosstalk	bridge
EGFR	DUSP18	crosstalk	bridge
TEK	DUSP18	crosstalk	bridge
CASP8	DYNC1LI1	pyroptosis	bridge
EGFR	DYNC1LI1	crosstalk	bridge
GRIP1	DYNC1LI1	crosstalk	bridge
PRKACA	DYNLL1	pyroptosis	bridge
TNF	DYNLL1	pyroptosis	bridge
HSPB8	DYRK1A	crosstalk	bridge
PRKACA	DYRK1A	pyroptosis	bridge
EGFR	ECPAS	crosstalk	bridge
SYNE1	ECPAS	crosstalk	bridge
RFC5	EED	crosstalk	bridge
TNF	EED	pyroptosis	bridge
CSRP2	EEF1A1	crosstalk	bridge
EGFR	EEF1A1	crosstalk	bridge
PLCG1	EEF1A1	pyroptosis	bridge
RFC5	EEF1A1	crosstalk	bridge
TNF	EEF1A1	pyroptosis	bridge
AIM2	EEF1B2	pyroptosis	bridge
ANXA6	EEF1B2	crosstalk	bridge
ARMCX3	EEF1B2	crosstalk	bridge
EGFR	EEF1B2	crosstalk	bridge
CASP3	EEF2	pyroptosis	bridge
TNF	EEF2	pyroptosis	bridge
EGFR	EFNB1	crosstalk	bridge
GRIP1	EFNB1	crosstalk	bridge
CSRP2	EFTUD2	crosstalk	bridge
KRT16	EFTUD2	crosstalk	bridge
NIP7	EFTUD2	crosstalk	bridge
RFC5	EFTUD2	crosstalk	bridge
SCAF11	EFTUD2	pyroptosis	bridge
CDK14	EGLN3	crosstalk	bridge
NASP	EGLN3	crosstalk	bridge
RFC5	EGLN3	crosstalk	bridge
EGFR	EHD4	crosstalk	bridge
PLCG1	EHD4	pyroptosis	bridge
GRIP1	EHMT2	crosstalk	bridge
ZBTB38	EHMT2	crosstalk	bridge
AIM2	EIF2AK2	pyroptosis	bridge
CASP3	EIF2AK2	pyroptosis	bridge
CASP8	EIF2AK2	pyroptosis	bridge
EGFR	EIF2AK2	crosstalk	bridge
NLRC4	EIF2AK2	pyroptosis	bridge
NLRP1	EIF2AK2	pyroptosis	bridge
NLRP3	EIF2AK2	pyroptosis	bridge
TIRAP	EIF2AK2	pyroptosis	bridge
CASP3	EIF2S1	pyroptosis	bridge
CASP6	EIF2S1	pyroptosis	bridge
CASP4	EIF2S3	pyroptosis	bridge
EGFR	EIF2S3	crosstalk	bridge
ANXA6	EIF3B	crosstalk	bridge
EGFR	EIF3B	crosstalk	bridge
ANXA6	EIF3E	crosstalk	bridge
NIP7	EIF3E	crosstalk	bridge
ANXA6	EIF3I	crosstalk	bridge
NES	EIF3I	crosstalk	bridge
ANXA6	EIF3K	crosstalk	bridge
EGFR	EIF3K	crosstalk	bridge
ANXA6	EIF3M	crosstalk	bridge
EGFR	EIF3M	crosstalk	bridge
HBB	EIF4A3	crosstalk	bridge
KRT16	EIF4A3	crosstalk	bridge
CASP3	EIF4B	pyroptosis	bridge
EGFR	EIF4B	crosstalk	bridge
CASP3	EIF4G2	pyroptosis	bridge
EGFR	EIF4G2	crosstalk	bridge
EGFR	EIF5B	crosstalk	bridge
ZBTB38	EIF5B	crosstalk	bridge
NLRP1	EIF6	pyroptosis	bridge
PRKCB	EIF6	crosstalk	bridge
CASP3	ELAVL1	pyroptosis	bridge
CREB3L2	ELAVL1	crosstalk	bridge
KLF2	ELAVL1	crosstalk	bridge
NIP7	ELAVL1	crosstalk	bridge
TNF	ELAVL1	pyroptosis	bridge
ELANE	ELN	pyroptosis	bridge
MMP12	ELN	crosstalk	bridge
AIM2	EMD	pyroptosis	bridge
EGFR	EMD	crosstalk	bridge
KCNN3	EMD	crosstalk	bridge
SYNE1	EMD	crosstalk	bridge
ANXA6	ENO1	crosstalk	bridge
GPX4	ENO1	pyroptosis	bridge
GRIP1	EP300	crosstalk	bridge
KLF2	EP300	crosstalk	bridge
PRKCB	EP300	crosstalk	bridge
EGFR	EPB41	crosstalk	bridge
PRKCB	EPB41	crosstalk	bridge
GSDME	EPHA1	pyroptosis	bridge
ZBTB38	EPHA1	crosstalk	bridge
EGFR	EPS15	crosstalk	bridge
KRT16	EPS15	crosstalk	bridge
ANXA6	ERBB2	crosstalk	bridge
EGFR	ERBB2	crosstalk	bridge
PLCG1	ERBB2	pyroptosis	bridge
TEK	ERBB2	crosstalk	bridge
EGFR	ERBB3	crosstalk	bridge
HBB	ERBB3	crosstalk	bridge
HCK	ERBB3	crosstalk	bridge
PLCG1	ERBB3	pyroptosis	bridge
PRKACA	ERBB3	pyroptosis	bridge
EGFR	ERBB4	crosstalk	bridge
EREG	ERBB4	crosstalk	bridge
CASP8	ERRFI1	pyroptosis	bridge
EGFR	ERRFI1	crosstalk	bridge
ARG1	ESR1	crosstalk	bridge
EGFR	ESR1	crosstalk	bridge
GRIP1	ESR1	crosstalk	bridge
HSPB8	ESR1	crosstalk	bridge
IGFBP5	ESR1	crosstalk	bridge
KRT15	ESR1	crosstalk	bridge
NIP7	ESR1	crosstalk	bridge
PRKACA	ESR1	pyroptosis	bridge
RFC5	ESR1	crosstalk	bridge
SCAF11	ESR1	pyroptosis	bridge
SYNE1	ESR1	crosstalk	bridge
ARMCX3	ESR2	crosstalk	bridge
EGFR	ESR2	crosstalk	bridge
GSDMA	ESR2	pyroptosis	bridge
HBB	ESR2	crosstalk	bridge
KRT15	ESR2	crosstalk	bridge
LOR	ESR2	crosstalk	bridge
NIP7	ESR2	crosstalk	bridge
RFC5	ESR2	crosstalk	bridge
SCAF11	ESR2	pyroptosis	bridge
EGFR	ETF1	crosstalk	bridge
PRKCB	ETF1	crosstalk	bridge
APBB1IP	EVL	crosstalk	bridge
HCK	EVL	crosstalk	bridge
ANXA6	EWSR1	crosstalk	bridge
CSRP2	EWSR1	crosstalk	bridge
E2F8	EWSR1	crosstalk	bridge
EGFR	EWSR1	crosstalk	bridge
KRT16	EWSR1	crosstalk	bridge
EGFR	EXOC5	crosstalk	bridge
PYCARD	EXOC5	pyroptosis	bridge
EGFR	EXOC6	crosstalk	bridge
KRT16	EXOC6	crosstalk	bridge
NLRC4	EXOC6	pyroptosis	bridge
PDE4B	EXOC6	crosstalk	bridge
EGFR	EXOC8	crosstalk	bridge
KRT15	EXOC8	crosstalk	bridge
ARG1	EZH2	crosstalk	bridge
ARMCX3	EZH2	crosstalk	bridge
SYNE1	EZH2	crosstalk	bridge
CASP8	EZR	pyroptosis	bridge
EGFR	EZR	crosstalk	bridge
GPX4	EZR	pyroptosis	bridge
MMP12	F12	crosstalk	bridge
MMP13	F12	crosstalk	bridge
IGFBP5	F2	crosstalk	bridge
KRT16	F2	crosstalk	bridge
NLRC4	F2	pyroptosis	bridge
PDE4B	F2	crosstalk	bridge
KRT16	F7	crosstalk	bridge
NLRC4	F7	pyroptosis	bridge
PDE4B	F7	crosstalk	bridge
CASP8	FADD	pyroptosis	bridge
NLRC4	FADD	pyroptosis	bridge
TNF	FADD	pyroptosis	bridge
CASP8	FAF1	pyroptosis	bridge
NLRP2	FAF1	pyroptosis	bridge
NLRP3	FAF1	pyroptosis	bridge
NLRP7	FAF1	pyroptosis	bridge
IGFBP5	FAM209A	crosstalk	bridge
TMEM140	FAM209A	crosstalk	bridge
TNF	FAM209A	pyroptosis	bridge
IGFBP5	FAM20C	crosstalk	bridge
IL6	FAM20C	pyroptosis	bridge
KRT16	FAM71E2	crosstalk	bridge
NLRC4	FAM71E2	pyroptosis	bridge
PDE4B	FAM71E2	crosstalk	bridge
KRT16	FAM83C	crosstalk	bridge
NLRP1	FAM83C	pyroptosis	bridge
PDE4B	FAM83C	crosstalk	bridge
EGFR	FARSA	crosstalk	bridge
GRIP1	FARSA	crosstalk	bridge
CASP8	FAS	pyroptosis	bridge
EGFR	FAS	crosstalk	bridge
PLCG1	FAS	pyroptosis	bridge
TNF	FAS	pyroptosis	bridge
CASP8	FASLG	pyroptosis	bridge
HCK	FASLG	crosstalk	bridge
ARMCX3	FBL	crosstalk	bridge
EGFR	FBL	crosstalk	bridge
NIP7	FBL	crosstalk	bridge
PRKCB	FBL	crosstalk	bridge
ZBTB38	FBL	crosstalk	bridge
EGFR	FBXO6	crosstalk	bridge
RFC5	FBXO6	crosstalk	bridge
BCAT1	FBXO7	crosstalk	bridge
CDK14	FBXO7	crosstalk	bridge
FMOD	FBXO7	crosstalk	bridge
KMO	FBXO7	crosstalk	bridge
MMP13	FBXO7	crosstalk	bridge
PRKCB	FBXO7	crosstalk	bridge
CASP3	FBXW11	pyroptosis	bridge
PRKACA	FBXW11	pyroptosis	bridge
TNF	FBXW11	pyroptosis	bridge
CREB3L2	FBXW7	crosstalk	bridge
KLF2	FBXW7	crosstalk	bridge
ARG1	FCF1	crosstalk	bridge
PYCARD	FCF1	pyroptosis	bridge
FCGR2C	FCGR2A	crosstalk	bridge
HCK	FCGR2A	crosstalk	bridge
KRT16	FGA	crosstalk	bridge
NLRC4	FGA	pyroptosis	bridge
NLRP1	FGA	pyroptosis	bridge
PDE4B	FGA	crosstalk	bridge
CASP1	FGF2	pyroptosis	bridge
PRKACA	FGF2	pyroptosis	bridge
CDK14	FGR	crosstalk	bridge
EGFR	FGR	crosstalk	bridge
EGFR	FHL2	crosstalk	bridge
HCK	FHL2	crosstalk	bridge
IGFBP5	FHL2	crosstalk	bridge
CASP8	FIS1	pyroptosis	bridge
NOD2	FIS1	pyroptosis	bridge
EGFR	FKBP5	crosstalk	bridge
NOD1	FKBP5	pyroptosis	bridge
GRIP1	FLII	crosstalk	bridge
NES	FLII	crosstalk	bridge
TNF	FLII	pyroptosis	bridge
ANXA6	FLNA	crosstalk	bridge
PLCG1	FLNA	pyroptosis	bridge
HCK	FLT1	crosstalk	bridge
PLCG1	FLT1	pyroptosis	bridge
PRKCB	FMR1	crosstalk	bridge
ZBTB38	FMR1	crosstalk	bridge
EGFR	FN1	crosstalk	bridge
IGFBP5	FN1	crosstalk	bridge
KRT16	FN1	crosstalk	bridge
NLRC4	FN1	pyroptosis	bridge
NLRP1	FN1	pyroptosis	bridge
PDE4B	FN1	crosstalk	bridge
PRKCB	FN1	crosstalk	bridge
IGFBP5	FNDC9	crosstalk	bridge
TMEM140	FNDC9	crosstalk	bridge
TNF	FNDC9	pyroptosis	bridge
EGFR	FOS	crosstalk	bridge
PRKACA	FOS	pyroptosis	bridge
EGFR	FUS	crosstalk	bridge
TNF	FUS	pyroptosis	bridge
HCK	FXR1	crosstalk	bridge
ZBTB38	FXR1	crosstalk	bridge
ANXA6	FYN	crosstalk	bridge
CASP3	FYN	pyroptosis	bridge
CASP8	FYN	pyroptosis	bridge
FCGR2C	FYN	crosstalk	bridge
PLCG1	FYN	pyroptosis	bridge
TNF	FYN	pyroptosis	bridge
ANXA6	G3BP1	crosstalk	bridge
EGFR	G3BP1	crosstalk	bridge
CASP1	GAB1	pyroptosis	bridge
EGFR	GAB1	crosstalk	bridge
HCK	GAB1	crosstalk	bridge
PLCG1	GAB1	pyroptosis	bridge
EGFR	GAB2	crosstalk	bridge
PLCG1	GAB2	pyroptosis	bridge
ARG1	GABARAPL2	crosstalk	bridge
EGFR	GABARAPL2	crosstalk	bridge
KRT16	GABARAPL2	crosstalk	bridge
NASP	GABARAPL2	crosstalk	bridge
KRT16	GABBR1	crosstalk	bridge
NLRC4	GABBR1	pyroptosis	bridge
PDE4B	GABBR1	crosstalk	bridge
ANXA6	GAPDH	crosstalk	bridge
EGFR	GAPDH	crosstalk	bridge
NLRP2	GAPDH	pyroptosis	bridge
APBB1IP	GAS7	crosstalk	bridge
CREB3L2	GAS7	crosstalk	bridge
NCKAP1L	GAS7	crosstalk	bridge
KRT15	GAS8	crosstalk	bridge
KRT16	GAS8	crosstalk	bridge
KLF2	GATA6	crosstalk	bridge
PRKCB	GATA6	crosstalk	bridge
EGFR	GBF1	crosstalk	bridge
GSDME	GBF1	pyroptosis	bridge
CASP6	GCD7	pyroptosis	bridge
KRT15	GCD7	crosstalk	bridge
CASP4	GCN1	pyroptosis	bridge
EGFR	GCN1	crosstalk	bridge
KRT16	GCN1	crosstalk	bridge
NLRC4	GCN1	pyroptosis	bridge
PDE4B	GCN1	crosstalk	bridge
KRT15	GFAP	crosstalk	bridge
KRT16	GFAP	crosstalk	bridge
NES	GFAP	crosstalk	bridge
NLRC4	GFAP	pyroptosis	bridge
PDE4B	GFAP	crosstalk	bridge
PRKACA	GFAP	pyroptosis	bridge
UNG	GFAP	crosstalk	bridge
IGFBP5	GJA5	crosstalk	bridge
PRKACA	GJA5	pyroptosis	bridge
CD37	GJB1	crosstalk	bridge
EGFR	GJB1	crosstalk	bridge
PRKACA	GJB1	pyroptosis	bridge
KRT16	GJC2	crosstalk	bridge
NLRC4	GJC2	pyroptosis	bridge
PDE4B	GJC2	crosstalk	bridge
HBB	GK	crosstalk	bridge
TNF	GK	pyroptosis	bridge
HSD11B1	GKAP1	crosstalk	bridge
NES	GKAP1	crosstalk	bridge
CASP8	GMEB1	pyroptosis	bridge
CASP9	GMEB1	pyroptosis	bridge
CASP3	GMNN	pyroptosis	bridge
CASP8	GMNN	pyroptosis	bridge
PRKACA	GNA13	pyroptosis	bridge
PRKCB	GNA13	crosstalk	bridge
ANXA6	GNAI2	crosstalk	bridge
EGFR	GNAI2	crosstalk	bridge
ARMCX3	GNAS	crosstalk	bridge
EGFR	GNAS	crosstalk	bridge
EGFR	GOLGB1	crosstalk	bridge
NOD2	GOLGB1	pyroptosis	bridge
EGFR	GOLM1	crosstalk	bridge
IGFBP5	GOLM1	crosstalk	bridge
TMEM140	GOLM1	crosstalk	bridge
ANXA6	GOT1	crosstalk	bridge
EGFR	GOT1	crosstalk	bridge
NES	GPATCH4	crosstalk	bridge
NLRP3	GPATCH4	pyroptosis	bridge
IGFBP5	GPR152	crosstalk	bridge
TMEM140	GPR152	crosstalk	bridge
IGFBP5	GPR42	crosstalk	bridge
TMEM140	GPR42	crosstalk	bridge
EGFR	GPS1	crosstalk	bridge
NOD1	GPS1	pyroptosis	bridge
EGFR	GRAP2	crosstalk	bridge
KRT16	GRAP2	crosstalk	bridge
LAX1	GRAP2	crosstalk	bridge
NLRC4	GRAP2	pyroptosis	bridge
PDE4B	GRAP2	crosstalk	bridge
DENND5B	GRB10	crosstalk	bridge
EGFR	GRB10	crosstalk	bridge
KCNA3	GRB10	crosstalk	bridge
EGFR	GRB14	crosstalk	bridge
HCK	GRB14	crosstalk	bridge
PLCG1	GRB14	pyroptosis	bridge
TEK	GRB14	crosstalk	bridge
EGFR	GRB2	crosstalk	bridge
FCGR2C	GRB2	crosstalk	bridge
KRT15	GRB2	crosstalk	bridge
KRT16	GRB2	crosstalk	bridge
LAX1	GRB2	crosstalk	bridge
PLCG1	GRB2	pyroptosis	bridge
TEK	GRB2	crosstalk	bridge
EGFR	GRB7	crosstalk	bridge
LAX1	GRB7	crosstalk	bridge
TEK	GRB7	crosstalk	bridge
CASP8	GRIA1	pyroptosis	bridge
GRIP1	GRIA1	crosstalk	bridge
PRKACA	GRIA1	pyroptosis	bridge
GRIP1	GRIA4	crosstalk	bridge
PRKACA	GRIA4	pyroptosis	bridge
EGFR	GRID1	crosstalk	bridge
HBB	GRID1	crosstalk	bridge
PLCG1	GRIN1	pyroptosis	bridge
PRKCB	GRIN1	crosstalk	bridge
PLCG1	GRIN2B	pyroptosis	bridge
PRKCB	GRIN2B	crosstalk	bridge
CASP3	GRIPAP1	pyroptosis	bridge
GRIP1	GRIPAP1	crosstalk	bridge
EGFR	GRK2	crosstalk	bridge
PRKACA	GRK2	pyroptosis	bridge
PRKCB	GRK2	crosstalk	bridge
EGFR	GRN	crosstalk	bridge
ELANE	GRN	pyroptosis	bridge
PRKACA	GSK3A	pyroptosis	bridge
PRKCB	GSK3A	crosstalk	bridge
DDIT4	GSK3B	crosstalk	bridge
KLF2	GSK3B	crosstalk	bridge
NLRP2	GSK3B	pyroptosis	bridge
PRKACA	GSK3B	pyroptosis	bridge
PRKCB	GSK3B	crosstalk	bridge
CASP3	GSN	pyroptosis	bridge
CASP4	GSN	pyroptosis	bridge
EGFR	GSN	crosstalk	bridge
KRT16	GSN	crosstalk	bridge
NLRC4	GSN	pyroptosis	bridge
PDE4B	GSN	crosstalk	bridge
PLCG1	GSN	pyroptosis	bridge
EGFR	GSTT1	crosstalk	bridge
HBB	GSTT1	crosstalk	bridge
PRKACA	GYS1	pyroptosis	bridge
ZBTB38	GYS1	crosstalk	bridge
CASP3	GZMB	pyroptosis	bridge
CASP8	GZMB	pyroptosis	bridge
CASP9	GZMB	pyroptosis	bridge
ELANE	GZMB	pyroptosis	bridge
NASP	H1-1	crosstalk	bridge
PRKCB	H1-1	crosstalk	bridge
AIM2	H1-10	pyroptosis	bridge
EGFR	H1-10	crosstalk	bridge
TNF	H1-10	pyroptosis	bridge
NASP	H1-2	crosstalk	bridge
PRKCB	H1-2	crosstalk	bridge
TNF	H1-2	pyroptosis	bridge
EGFR	H1-4	crosstalk	bridge
PRKCB	H1-4	crosstalk	bridge
NLRP3	H1-5	pyroptosis	bridge
PRKCB	H1-5	crosstalk	bridge
SYNE1	H1-5	crosstalk	bridge
TNF	H1-5	pyroptosis	bridge
PRKCB	H2AC12	crosstalk	bridge
TNF	H2AC12	pyroptosis	bridge
AIM2	H2AC18	pyroptosis	bridge
EGFR	H2AC18	crosstalk	bridge
PRKCB	H2AC18	crosstalk	bridge
NIP7	H2AC4	crosstalk	bridge
PRKCB	H2AC4	crosstalk	bridge
RFC5	H2AC4	crosstalk	bridge
SCAF11	H2AC4	pyroptosis	bridge
ANXA6	H2AX	crosstalk	bridge
EGFR	H2AX	crosstalk	bridge
NLRP2	H2AX	pyroptosis	bridge
PRKCB	H2AX	crosstalk	bridge
ANXA6	H2BC10	crosstalk	bridge
EGFR	H2BC10	crosstalk	bridge
PRKCB	H2BC10	crosstalk	bridge
UNG	H2BC10	crosstalk	bridge
HBB	H2BC11	crosstalk	bridge
PRKCB	H2BC11	crosstalk	bridge
PRKCB	H2BC12	crosstalk	bridge
TNF	H2BC12	pyroptosis	bridge
PRKCB	H2BC3	crosstalk	bridge
RFC5	H2BC3	crosstalk	bridge
GPR116	H2BS1	crosstalk	bridge
PRKCB	H2BS1	crosstalk	bridge
EGFR	H3-4	crosstalk	bridge
NASP	H3-4	crosstalk	bridge
NCKAP1L	H3-4	crosstalk	bridge
EGFR	H3C1	crosstalk	bridge
GRIP1	H3C1	crosstalk	bridge
NASP	H3C1	crosstalk	bridge
NIP7	H3C1	crosstalk	bridge
PRKCB	H3C1	crosstalk	bridge
RFC5	H3C1	crosstalk	bridge
UNG	H3C1	crosstalk	bridge
NASP	H3C13	crosstalk	bridge
PRKCB	H3C13	crosstalk	bridge
CREB3L2	H4-16	crosstalk	bridge
EGFR	H4-16	crosstalk	bridge
NASP	H4-16	crosstalk	bridge
NIP7	H4-16	crosstalk	bridge
PRKCB	H4-16	crosstalk	bridge
RFC5	H4-16	crosstalk	bridge
SCAF11	H4-16	pyroptosis	bridge
NIP7	HABP4	crosstalk	bridge
PRKCB	HABP4	crosstalk	bridge
EGFR	HADHB	crosstalk	bridge
NES	HADHB	crosstalk	bridge
RFC5	HADHB	crosstalk	bridge
AIM2	HAT1	pyroptosis	bridge
NASP	HAT1	crosstalk	bridge
EGFR	HBA1	crosstalk	bridge
HBB	HBA1	crosstalk	bridge
EGFR	HCFC1	crosstalk	bridge
ZBTB38	HCFC1	crosstalk	bridge
CASP3	HCLS1	pyroptosis	bridge
KCNA3	HCLS1	crosstalk	bridge
AIM2	HDAC1	pyroptosis	bridge
EGFR	HDAC1	crosstalk	bridge
GRIP1	HDAC1	crosstalk	bridge
PRKACA	HDAC1	pyroptosis	bridge
AIM2	HDAC2	pyroptosis	bridge
KRT16	HDAC2	crosstalk	bridge
EGFR	HDAC6	crosstalk	bridge
FAM65B	HDAC6	crosstalk	bridge
NASP	HDAC6	crosstalk	bridge
NLRP3	HDAC6	pyroptosis	bridge
CASP8	HDAC7	pyroptosis	bridge
EGFR	HDAC7	crosstalk	bridge
EGFR	HDGF	crosstalk	bridge
RFC5	HDGF	crosstalk	bridge
CASP8	HECTD3	pyroptosis	bridge
CASP9	HECTD3	pyroptosis	bridge
CDK14	HEXIM1	crosstalk	bridge
EGFR	HEXIM1	crosstalk	bridge
HCK	HEXIM1	crosstalk	bridge
KRT15	HEXIM1	crosstalk	bridge
KRT16	HEXIM1	crosstalk	bridge
RFC5	HEXIM1	crosstalk	bridge
EGFR	HGS	crosstalk	bridge
KRT15	HGS	crosstalk	bridge
KRT16	HGS	crosstalk	bridge
NES	HIF1A	crosstalk	bridge
PRKACA	HIF1A	pyroptosis	bridge
RFC5	HIF1A	crosstalk	bridge
CASP1	HIP1	pyroptosis	bridge
CASP3	HIP1	pyroptosis	bridge
CASP8	HIP1	pyroptosis	bridge
CASP9	HIP1	pyroptosis	bridge
EGFR	HIP1	crosstalk	bridge
EGFR	HLA-B	crosstalk	bridge
NASP	HLA-B	crosstalk	bridge
PRKACA	HLA-B	pyroptosis	bridge
CASP3	HMGB1	pyroptosis	bridge
CASP9	HMGB1	pyroptosis	bridge
EGFR	HMGB1	crosstalk	bridge
IL1B	HMGB1	pyroptosis	bridge
EGFR	HMGB2	crosstalk	bridge
PRKCB	HMGB2	crosstalk	bridge
EGFR	HMGN2	crosstalk	bridge
PRKACA	HMGN2	pyroptosis	bridge
SYNE1	HMGN2	crosstalk	bridge
ANXA6	HNRNPA1	crosstalk	bridge
ARG1	HNRNPA1	crosstalk	bridge
EGFR	HNRNPA1	crosstalk	bridge
KRT15	HNRNPA1	crosstalk	bridge
KRT16	HNRNPA1	crosstalk	bridge
TNF	HNRNPA1	pyroptosis	bridge
ANXA6	HNRNPA2B1	crosstalk	bridge
EGFR	HNRNPA2B1	crosstalk	bridge
TNF	HNRNPA2B1	pyroptosis	bridge
HCK	HNRNPC	crosstalk	bridge
MMP12	HNRNPC	crosstalk	bridge
NLRP3	HNRNPC	pyroptosis	bridge
ANXA6	HNRNPD	crosstalk	bridge
PRKACA	HNRNPD	pyroptosis	bridge
TNF	HNRNPD	pyroptosis	bridge
EGFR	HNRNPF	crosstalk	bridge
TNF	HNRNPF	pyroptosis	bridge
ANXA6	HNRNPH1	crosstalk	bridge
EGFR	HNRNPH1	crosstalk	bridge
EGFR	HNRNPK	crosstalk	bridge
HCK	HNRNPK	crosstalk	bridge
PLCG1	HNRNPK	pyroptosis	bridge
ANXA6	HNRNPL	crosstalk	bridge
CDC42EP3	HNRNPL	crosstalk	bridge
CDK14	HNRNPL	crosstalk	bridge
CREB3L2	HNRNPL	crosstalk	bridge
EGFR	HNRNPL	crosstalk	bridge
PLCG1	HNRNPL	pyroptosis	bridge
SCAF11	HNRNPL	pyroptosis	bridge
KRT16	HNRNPM	crosstalk	bridge
TNF	HNRNPM	pyroptosis	bridge
CASP3	HNRNPU	pyroptosis	bridge
ITGAL	HNRNPU	crosstalk	bridge
NIP7	HNRNPU	crosstalk	bridge
PLCG1	HNRNPU	pyroptosis	bridge
RFC5	HNRNPU	crosstalk	bridge
TNF	HNRNPU	pyroptosis	bridge
HBB	HP	crosstalk	bridge
KRT16	HP	crosstalk	bridge
NLRC4	HP	pyroptosis	bridge
PDE4B	HP	crosstalk	bridge
ANXA6	HPRT1	crosstalk	bridge
CASP9	HPRT1	pyroptosis	bridge
KRT16	HPX	crosstalk	bridge
NLRC4	HPX	pyroptosis	bridge
PDE4B	HPX	crosstalk	bridge
APBB1IP	HRAS	crosstalk	bridge
CDK14	HRAS	crosstalk	bridge
EGFR	HRAS	crosstalk	bridge
ARMCX3	HSCB	crosstalk	bridge
GPX4	HSCB	pyroptosis	bridge
PLCG1	HSCB	pyroptosis	bridge
RFC5	HSCB	crosstalk	bridge
EGFR	HSD17B10	crosstalk	bridge
GPX4	HSD17B10	pyroptosis	bridge
HBB	HSD17B10	crosstalk	bridge
IGFBP5	HSD17B13	crosstalk	bridge
TMEM140	HSD17B13	crosstalk	bridge
ANXA6	HSP90AA1	crosstalk	bridge
CDK14	HSP90AA1	crosstalk	bridge
EGFR	HSP90AA1	crosstalk	bridge
HCK	HSP90AA1	crosstalk	bridge
NES	HSP90AA1	crosstalk	bridge
NLRP2	HSP90AA1	pyroptosis	bridge
NLRP3	HSP90AA1	pyroptosis	bridge
NOD1	HSP90AA1	pyroptosis	bridge
PRKACA	HSP90AA1	pyroptosis	bridge
PRKCB	HSP90AA1	crosstalk	bridge
UNG	HSP90AA1	crosstalk	bridge
ANXA6	HSP90AB1	crosstalk	bridge
CDK14	HSP90AB1	crosstalk	bridge
EGFR	HSP90AB1	crosstalk	bridge
HCK	HSP90AB1	crosstalk	bridge
NOD1	HSP90AB1	pyroptosis	bridge
PRKACA	HSP90AB1	pyroptosis	bridge
PRKCB	HSP90AB1	crosstalk	bridge
CASP9	HSP90AB2P	pyroptosis	bridge
HCK	HSP90AB2P	crosstalk	bridge
EGFR	HSP90AB3P	crosstalk	bridge
HCK	HSP90AB3P	crosstalk	bridge
EGFR	HSPA1A	crosstalk	bridge
HBB	HSPA1A	crosstalk	bridge
HCK	HSPA1A	crosstalk	bridge
NOD1	HSPA1A	pyroptosis	bridge
DDIT4	HSPA4	crosstalk	bridge
EGFR	HSPA4	crosstalk	bridge
NOD1	HSPA4	pyroptosis	bridge
PRKACA	HSPA4	pyroptosis	bridge
PRKCB	HSPA4	crosstalk	bridge
CASP8	HSPA5	pyroptosis	bridge
EGFR	HSPA5	crosstalk	bridge
HCK	HSPA5	crosstalk	bridge
TNF	HSPA5	pyroptosis	bridge
ANXA6	HSPA8	crosstalk	bridge
EGFR	HSPA8	crosstalk	bridge
HBB	HSPA8	crosstalk	bridge
HCK	HSPA8	crosstalk	bridge
UNG	HSPA8	crosstalk	bridge
EGFR	HSPA9	crosstalk	bridge
HCK	HSPA9	crosstalk	bridge
CASP3	HSPB1	pyroptosis	bridge
CASP9	HSPB1	pyroptosis	bridge
EGFR	HSPB1	crosstalk	bridge
ELANE	HSPB1	pyroptosis	bridge
ENPP2	HSPB1	crosstalk	bridge
HCK	HSPB1	crosstalk	bridge
HSPB8	HSPB1	crosstalk	bridge
PRKCB	HSPB1	crosstalk	bridge
TNF	HSPB1	pyroptosis	bridge
UNG	HSPB1	crosstalk	bridge
DDIT4	HSPB2	crosstalk	bridge
HSPB8	HSPB2	crosstalk	bridge
TNF	HSPB2	pyroptosis	bridge
ANXA6	HSPD1	crosstalk	bridge
CASP3	HSPD1	pyroptosis	bridge
CASP6	HSPD1	pyroptosis	bridge
CASP9	HSPD1	pyroptosis	bridge
EGFR	HSPD1	crosstalk	bridge
NLRP3	HSPD1	pyroptosis	bridge
PRKACA	HSPD1	pyroptosis	bridge
CASP3	HSPE1	pyroptosis	bridge
GPX4	HSPE1	pyroptosis	bridge
EGFR	HTR3A	crosstalk	bridge
TPST2	HTR3A	crosstalk	bridge
CASP1	HTT	pyroptosis	bridge
CASP3	HTT	pyroptosis	bridge
CASP6	HTT	pyroptosis	bridge
EGFR	HTT	crosstalk	bridge
GRIP1	HUS1	crosstalk	bridge
RFC5	HUS1	crosstalk	bridge
DDIT4	HUWE1	crosstalk	bridge
EGFR	HUWE1	crosstalk	bridge
NASP	HUWE1	crosstalk	bridge
PRKCB	HUWE1	crosstalk	bridge
RFC5	HUWE1	crosstalk	bridge
ARMCX3	HYOU1	crosstalk	bridge
EGFR	HYOU1	crosstalk	bridge
PLCG1	IBTK	pyroptosis	bridge
PRKCB	IBTK	crosstalk	bridge
EGFR	ICAM1	crosstalk	bridge
ITGAL	ICAM1	crosstalk	bridge
ANXA6	IDH1	crosstalk	bridge
LAX1	IDH1	crosstalk	bridge
CASP3	IDH3B	pyroptosis	bridge
EGFR	IDH3B	crosstalk	bridge
CASP1	IFI16	pyroptosis	bridge
EGFR	IFI16	crosstalk	bridge
GSDMA	IFI16	pyroptosis	bridge
PYCARD	IFI16	pyroptosis	bridge
SYNE1	IFI16	crosstalk	bridge
CASP1	IFT57	pyroptosis	bridge
CASP8	IFT57	pyroptosis	bridge
SYNE1	IFT57	crosstalk	bridge
KRT16	IGDCC4	crosstalk	bridge
NLRC4	IGDCC4	pyroptosis	bridge
PDE4B	IGDCC4	crosstalk	bridge
EGFR	IGFBP2	crosstalk	bridge
GSDMB	IGFBP2	pyroptosis	bridge
IGFBP5	IGFBP2	crosstalk	bridge
EGFR	IGFBP3	crosstalk	bridge
IGFBP5	IGFBP3	crosstalk	bridge
CDK14	IGHA2	crosstalk	bridge
UCP2	IGHA2	crosstalk	bridge
KRT16	IGHG1	crosstalk	bridge
NLRC4	IGHG1	pyroptosis	bridge
PDE4B	IGHG1	crosstalk	bridge
KRT16	IGKC	crosstalk	bridge
NLRC4	IGKC	pyroptosis	bridge
NLRP1	IGKC	pyroptosis	bridge
PDE4B	IGKC	crosstalk	bridge
KRT15	IKBIP	crosstalk	bridge
NOD2	IKBIP	pyroptosis	bridge
CASP8	IKBKB	pyroptosis	bridge
NLRP2	IKBKB	pyroptosis	bridge
PRKCB	IKBKB	crosstalk	bridge
PYCARD	IKBKB	pyroptosis	bridge
TNF	IKBKB	pyroptosis	bridge
NASP	IKBKE	crosstalk	bridge
TNF	IKBKE	pyroptosis	bridge
CASP6	IKBKG	pyroptosis	bridge
CASP8	IKBKG	pyroptosis	bridge
EGFR	IKBKG	crosstalk	bridge
IL1B	IKBKG	pyroptosis	bridge
KRT16	IKBKG	crosstalk	bridge
NLRP2	IKBKG	pyroptosis	bridge
NOD2	IKBKG	pyroptosis	bridge
PRKCB	IKBKG	crosstalk	bridge
TEK	IKBKG	crosstalk	bridge
TNF	IKBKG	pyroptosis	bridge
CASP8	IL13RA2	pyroptosis	bridge
EGFR	IL13RA2	crosstalk	bridge
RFC5	IL13RA2	crosstalk	bridge
ANXA6	IL16	crosstalk	bridge
CASP3	IL16	pyroptosis	bridge
KCNA3	IL16	crosstalk	bridge
CASP1	IL18	pyroptosis	pyroptosis
CASP3	IL18	pyroptosis	pyroptosis
CASP4	IL18	pyroptosis	pyroptosis
IL18	IL18	pyroptosis	pyroptosis
CASP1	IL1B	pyroptosis	pyroptosis
CASP4	IL1B	pyroptosis	pyroptosis
IL1B	IL1B	pyroptosis	pyroptosis
IL1B	IL1RAP	pyroptosis	bridge
TIRAP	IL1RAP	pyroptosis	bridge
CASP1	IL37	pyroptosis	bridge
CASP4	IL37	pyroptosis	bridge
HCK	IL6ST	crosstalk	bridge
IL6	IL6ST	pyroptosis	bridge
PYCARD	IL6ST	pyroptosis	bridge
EGFR	ILF2	crosstalk	bridge
NIP7	ILF2	crosstalk	bridge
CASP8	ILK	pyroptosis	bridge
CASP9	ILK	pyroptosis	bridge
EGFR	ILKAP	crosstalk	bridge
TEK	ILKAP	crosstalk	bridge
ARMCX3	IMMT	crosstalk	bridge
EGFR	IMMT	crosstalk	bridge
HCK	IMPDH2	crosstalk	bridge
NES	IMPDH2	crosstalk	bridge
PRKCB	IMPDH2	crosstalk	bridge
HCK	INPP5D	crosstalk	bridge
PLCG1	INPP5D	pyroptosis	bridge
EGFR	INPPL1	crosstalk	bridge
KRT16	INPPL1	crosstalk	bridge
EGFR	IPO7	crosstalk	bridge
ZBTB38	IPO7	crosstalk	bridge
EGFR	IPO8	crosstalk	bridge
ZBTB38	IPO8	crosstalk	bridge
EGFR	IQGAP1	crosstalk	bridge
PRKACA	IQGAP1	pyroptosis	bridge
ZBTB38	IQGAP1	crosstalk	bridge
EGFR	IRAK1	crosstalk	bridge
TIRAP	IRAK1	pyroptosis	bridge
NOD1	IRGM	pyroptosis	bridge
NOD2	IRGM	pyroptosis	bridge
EGFR	IRS2	crosstalk	bridge
PLCG1	IRS2	pyroptosis	bridge
EGFR	IRS4	crosstalk	bridge
PLCG1	IRS4	pyroptosis	bridge
EGFR	ITCH	crosstalk	bridge
PRKACA	ITCH	pyroptosis	bridge
KRT16	ITGA2	crosstalk	bridge
NLRC4	ITGA2	pyroptosis	bridge
PDE4B	ITGA2	crosstalk	bridge
FCGR2C	ITGA4	crosstalk	bridge
KRT16	ITGA4	crosstalk	bridge
PRKACA	ITGA4	pyroptosis	bridge
EGFR	ITGB1	crosstalk	bridge
RFC5	ITGB1	crosstalk	bridge
EGFR	ITGB2	crosstalk	bridge
ITGAL	ITGB2	crosstalk	bridge
PRKCB	ITGB2	crosstalk	bridge
EGFR	ITGB4	crosstalk	bridge
ENPP2	ITGB4	crosstalk	bridge
CYR61	ITGB5	crosstalk	bridge
KRT16	ITGB5	crosstalk	bridge
NLRC4	ITGB5	pyroptosis	bridge
PDE4B	ITGB5	crosstalk	bridge
KRT16	ITIH1	crosstalk	bridge
NLRC4	ITIH1	pyroptosis	bridge
PDE4B	ITIH1	crosstalk	bridge
EGFR	ITIH2	crosstalk	bridge
TNF	ITIH2	pyroptosis	bridge
EGFR	ITK	crosstalk	bridge
PLCG1	ITK	pyroptosis	bridge
EGFR	JAK1	crosstalk	bridge
PLCG1	JAK1	pyroptosis	bridge
TIRAP	JAK1	pyroptosis	bridge
TNF	JAK1	pyroptosis	bridge
EGFR	JAK2	crosstalk	bridge
PLCG1	JAK2	pyroptosis	bridge
STRA6	JAK2	crosstalk	bridge
KRT16	JARID2	crosstalk	bridge
NLRC4	JARID2	pyroptosis	bridge
PDE4B	JARID2	crosstalk	bridge
AIM2	JUN	pyroptosis	bridge
CASP9	JUN	pyroptosis	bridge
CSRP2	JUN	crosstalk	bridge
GPX4	JUN	pyroptosis	bridge
GRIP1	JUN	crosstalk	bridge
RFC5	JUN	crosstalk	bridge
KCNA3	KCNA5	crosstalk	bridge
PRKCB	KCNA5	crosstalk	bridge
KRT16	KCNMA1	crosstalk	bridge
NLRC4	KCNMA1	pyroptosis	bridge
PDE4B	KCNMA1	crosstalk	bridge
EGFR	KCNQ1	crosstalk	bridge
PRKACA	KCNQ1	pyroptosis	bridge
BCAT1	KDM1A	crosstalk	bridge
KRT15	KDM1A	crosstalk	bridge
PRKCB	KDM1A	crosstalk	bridge
CASP1	KEAP1	pyroptosis	bridge
EGFR	KEAP1	crosstalk	bridge
CASP8	KHDRBS1	pyroptosis	bridge
HCK	KHDRBS1	crosstalk	bridge
PLCG1	KHDRBS1	pyroptosis	bridge
KRT16	KIAA0232	crosstalk	bridge
NLRC4	KIAA0232	pyroptosis	bridge
PDE4B	KIAA0232	crosstalk	bridge
KRT16	KIAA0754	crosstalk	bridge
NLRP1	KIAA0754	pyroptosis	bridge
PDE4B	KIAA0754	crosstalk	bridge
EGFR	KIAA1217	crosstalk	bridge
KRT15	KIAA1217	crosstalk	bridge
IGFBP5	KIAA2013	crosstalk	bridge
NLRP3	KIAA2013	pyroptosis	bridge
CASP1	KIF11	pyroptosis	bridge
HSPB8	KIF11	crosstalk	bridge
TNF	KIF11	pyroptosis	bridge
KRT15	KIFC3	crosstalk	bridge
KRT16	KIFC3	crosstalk	bridge
HCK	KIT	crosstalk	bridge
PLCG1	KIT	pyroptosis	bridge
PRKCB	KIT	crosstalk	bridge
KRT15	KLC4	crosstalk	bridge
KRT16	KLC4	crosstalk	bridge
NASP	KLF16	crosstalk	bridge
ZBTB38	KLF16	crosstalk	bridge
KRT16	KLK3	crosstalk	bridge
NLRC4	KLK3	pyroptosis	bridge
PDE4B	KLK3	crosstalk	bridge
ANXA6	KPNB1	crosstalk	bridge
EGFR	KPNB1	crosstalk	bridge
IGFBP5	KPNB1	crosstalk	bridge
CDK14	KRAS	crosstalk	bridge
EGFR	KRAS	crosstalk	bridge
ANXA6	KRT1	crosstalk	bridge
EGFR	KRT1	crosstalk	bridge
KRT15	KRT1	crosstalk	bridge
KRT16	KRT1	crosstalk	bridge
LOR	KRT1	crosstalk	bridge
NLRC4	KRT1	pyroptosis	bridge
NLRP1	KRT1	pyroptosis	bridge
PDE4B	KRT1	crosstalk	bridge
TNF	KRT1	pyroptosis	bridge
ANXA6	KRT10	crosstalk	bridge
EGFR	KRT10	crosstalk	bridge
KRT16	KRT10	crosstalk	bridge
NLRC4	KRT10	pyroptosis	bridge
PDE4B	KRT10	crosstalk	bridge
TNF	KRT10	pyroptosis	bridge
KRT16	KRT13	crosstalk	bridge
NLRC4	KRT13	pyroptosis	bridge
PDE4B	KRT13	crosstalk	bridge
EGFR	KRT14	crosstalk	bridge
KRT16	KRT14	crosstalk	bridge
NLRC4	KRT14	pyroptosis	bridge
PDE4B	KRT14	crosstalk	bridge
EGFR	KRT16	crosstalk	crosstalk
PDE4B	KRT16	crosstalk	crosstalk
ARG1	KRT17	crosstalk	bridge
EGFR	KRT17	crosstalk	bridge
KRT16	KRT17	crosstalk	bridge
CASP3	KRT18	pyroptosis	bridge
CASP6	KRT18	pyroptosis	bridge
CASP8	KRT18	pyroptosis	bridge
EGFR	KRT18	crosstalk	bridge
KRT15	KRT18	crosstalk	bridge
TNF	KRT18	pyroptosis	bridge
KRT15	KRT19	crosstalk	bridge
TNF	KRT19	pyroptosis	bridge
EGFR	KRT2	crosstalk	bridge
KRT15	KRT2	crosstalk	bridge
KRT16	KRT2	crosstalk	bridge
TNF	KRT2	pyroptosis	bridge
EGFR	KRT3	crosstalk	bridge
KRT16	KRT3	crosstalk	bridge
HCK	KRT34	crosstalk	bridge
RFC5	KRT34	crosstalk	bridge
KRT15	KRT4	crosstalk	bridge
KRT16	KRT4	crosstalk	bridge
HCK	KRT40	crosstalk	bridge
ZBTB38	KRT40	crosstalk	bridge
EGFR	KRT5	crosstalk	bridge
KRT15	KRT5	crosstalk	bridge
KRT16	KRT5	crosstalk	bridge
NLRC4	KRT5	pyroptosis	bridge
PDE4B	KRT5	crosstalk	bridge
TNF	KRT5	pyroptosis	bridge
EGFR	KRT6A	crosstalk	bridge
KRT15	KRT6A	crosstalk	bridge
KRT16	KRT6A	crosstalk	bridge
NLRC4	KRT6A	pyroptosis	bridge
PDE4B	KRT6A	crosstalk	bridge
KRT15	KRT6B	crosstalk	bridge
KRT16	KRT6B	crosstalk	bridge
NLRC4	KRT6B	pyroptosis	bridge
PDE4B	KRT6B	crosstalk	bridge
KRT15	KRT6C	crosstalk	bridge
KRT16	KRT6C	crosstalk	bridge
EGFR	KRT7	crosstalk	bridge
NES	KRT7	crosstalk	bridge
TNF	KRT7	pyroptosis	bridge
KRT15	KRT71	crosstalk	bridge
KRT16	KRT71	crosstalk	bridge
KRT15	KRT72	crosstalk	bridge
KRT16	KRT72	crosstalk	bridge
KRT15	KRT73	crosstalk	bridge
KRT16	KRT73	crosstalk	bridge
KRT15	KRT74	crosstalk	bridge
KRT16	KRT74	crosstalk	bridge
KRT15	KRT77	crosstalk	bridge
KRT15	KRT78	crosstalk	bridge
KRT16	KRT78	crosstalk	bridge
KRT15	KRT79	crosstalk	bridge
KRT16	KRT79	crosstalk	bridge
ANXA6	KRT8	crosstalk	bridge
EGFR	KRT8	crosstalk	bridge
KRT15	KRT8	crosstalk	bridge
KRT16	KRT8	crosstalk	bridge
NES	KRT8	crosstalk	bridge
TNF	KRT8	pyroptosis	bridge
KRT15	KRT80	crosstalk	bridge
KRT16	KRT80	crosstalk	bridge
KRT15	KRT81	crosstalk	bridge
KRT16	KRT81	crosstalk	bridge
KRT15	KRT82	crosstalk	bridge
KRT16	KRT82	crosstalk	bridge
KRT15	KRT83	crosstalk	bridge
KRT16	KRT83	crosstalk	bridge
KRT15	KRT85	crosstalk	bridge
KRT16	KRT85	crosstalk	bridge
EGFR	KRT86	crosstalk	bridge
KRT15	KRT86	crosstalk	bridge
KRT16	KRT86	crosstalk	bridge
TNF	KRT86	pyroptosis	bridge
KRT16	KRT9	crosstalk	bridge
NLRC4	KRT9	pyroptosis	bridge
NLRP1	KRT9	pyroptosis	bridge
PDE4B	KRT9	crosstalk	bridge
HCK	KRTAP10-7	crosstalk	bridge
UCP2	KRTAP10-7	crosstalk	bridge
ZBTB38	KRTAP10-7	crosstalk	bridge
HCK	KRTAP10-8	crosstalk	bridge
TMEM140	KRTAP10-8	crosstalk	bridge
EGFR	KRTAP10-9	crosstalk	bridge
HCK	KRTAP10-9	crosstalk	bridge
ZBTB38	KRTAP10-9	crosstalk	bridge
ARMCX3	LACTB	crosstalk	bridge
TNF	LACTB	pyroptosis	bridge
AIM2	LAMP1	pyroptosis	bridge
EGFR	LAMP1	crosstalk	bridge
PYCARD	LAMP1	pyroptosis	bridge
EGFR	LAPTM4B	crosstalk	bridge
IGFBP5	LAPTM4B	crosstalk	bridge
ARG1	LARP7	crosstalk	bridge
CDK14	LARP7	crosstalk	bridge
CYTIP	LARP7	crosstalk	bridge
HCK	LARP7	crosstalk	bridge
KRT15	LARP7	crosstalk	bridge
KRT16	LARP7	crosstalk	bridge
AIM2	LAS1L	pyroptosis	bridge
NES	LAS1L	crosstalk	bridge
EGFR	LAT	crosstalk	bridge
KRT16	LAT	crosstalk	bridge
NLRC4	LAT	pyroptosis	bridge
PDE4B	LAT	crosstalk	bridge
PLCG1	LAT	pyroptosis	bridge
ANXA6	LCK	crosstalk	bridge
LAX1	LCK	crosstalk	bridge
PLCG1	LCK	pyroptosis	bridge
PRKACA	LCK	pyroptosis	bridge
EGFR	LCP2	crosstalk	bridge
HCK	LCP2	crosstalk	bridge
PLCG1	LCP2	pyroptosis	bridge
KRT16	LDB3	crosstalk	bridge
NLRC4	LDB3	pyroptosis	bridge
PDE4B	LDB3	crosstalk	bridge
KRT15	LDOC1	crosstalk	bridge
NOD2	LDOC1	pyroptosis	bridge
PRKCB	LEMD3	crosstalk	bridge
PYCARD	LEMD3	pyroptosis	bridge
EGFR	LGALS1	crosstalk	bridge
EREG	LGALS1	crosstalk	bridge
TNF	LGALS1	pyroptosis	bridge
AIM2	LIG3	pyroptosis	bridge
PLCG1	LIG3	pyroptosis	bridge
PYCARD	LIG3	pyroptosis	bridge
ANXA6	LMNA	crosstalk	bridge
CASP1	LMNA	pyroptosis	bridge
CASP6	LMNA	pyroptosis	bridge
EGFR	LMNA	crosstalk	bridge
HCK	LMNA	crosstalk	bridge
IGFBP5	LMNA	crosstalk	bridge
NOD2	LMNA	pyroptosis	bridge
SYNE1	LMNA	crosstalk	bridge
TMEM140	LMNA	crosstalk	bridge
TNF	LMNA	pyroptosis	bridge
CASP3	LMNB1	pyroptosis	bridge
CASP6	LMNB1	pyroptosis	bridge
NES	LMNB1	crosstalk	bridge
PRKCB	LMNB1	crosstalk	bridge
CASP6	LNX1	pyroptosis	bridge
KRT15	LNX1	crosstalk	bridge
KRT16	LNX1	crosstalk	bridge
ARMCX3	LONP1	crosstalk	bridge
EGFR	LONP1	crosstalk	bridge
ELANE	LPA	pyroptosis	bridge
MMP12	LPA	crosstalk	bridge
BCAT1	LRIF1	crosstalk	bridge
DDIT4	LRIF1	crosstalk	bridge
RFC5	LRIF1	crosstalk	bridge
ANXA6	LRP1	crosstalk	bridge
EGFR	LRP1	crosstalk	bridge
ELANE	LRP1	pyroptosis	bridge
MMP13	LRP1	crosstalk	bridge
PRKACA	LRP1	pyroptosis	bridge
ANXA6	LRPPRC	crosstalk	bridge
ARMCX3	LRPPRC	crosstalk	bridge
EGFR	LRPPRC	crosstalk	bridge
HCK	LRPPRC	crosstalk	bridge
ARMCX3	LRRC59	crosstalk	bridge
EGFR	LRRC59	crosstalk	bridge
TNF	LRRC59	pyroptosis	bridge
CDC42EP3	LRRK1	crosstalk	bridge
EGFR	LRRK1	crosstalk	bridge
TIRAP	LRRK1	pyroptosis	bridge
ARG1	LRRK2	crosstalk	bridge
CASP3	LRRK2	pyroptosis	bridge
CASP8	LRRK2	pyroptosis	bridge
CDC42EP3	LRRK2	crosstalk	bridge
DDIT4	LRRK2	crosstalk	bridge
GSDMA	LRRK2	pyroptosis	bridge
KRT16	LRRK2	crosstalk	bridge
NASP	LRRK2	crosstalk	bridge
PRKACA	LRRK2	pyroptosis	bridge
EGFR	LTK	crosstalk	bridge
PLCG1	LTK	pyroptosis	bridge
EGFR	LTN1	crosstalk	bridge
TIRAP	LTN1	pyroptosis	bridge
EGFR	LUC7L2	crosstalk	bridge
NASP	LUC7L2	crosstalk	bridge
SCAF11	LUC7L2	pyroptosis	bridge
EGFR	LUC7L3	crosstalk	bridge
NLRP3	LUC7L3	pyroptosis	bridge
ZBTB38	LUC7L3	crosstalk	bridge
CASP3	LYN	pyroptosis	bridge
CASP9	LYN	pyroptosis	bridge
CD37	LYN	crosstalk	bridge
EGFR	LYN	crosstalk	bridge
HCK	LYN	crosstalk	bridge
PLCG1	LYN	pyroptosis	bridge
PRKCB	LYN	crosstalk	bridge
TNF	LYN	pyroptosis	bridge
NIP7	LZTS2	crosstalk	bridge
PLCG1	LZTS2	pyroptosis	bridge
ZBTB38	LZTS2	crosstalk	bridge
EGFR	MAGED2	crosstalk	bridge
ZBTB38	MAGED2	crosstalk	bridge
CASP8	MALT1	pyroptosis	bridge
PYCARD	MALT1	pyroptosis	bridge
CASP8	MAP1LC3A	pyroptosis	bridge
EGFR	MAP1LC3A	crosstalk	bridge
NLRP3	MAP1LC3A	pyroptosis	bridge
[truncated: 1,901 more rows]
