# Supplementary material for: Screening of crosstalk and pyroptosis-related genes linking periodontitis and osteoporosis based on bioinformatics and machine learning
Source: Front Immunol. 2022 Aug 5;13:955441. doi: 10.3389/fimmu.2022.955441 (PMC9389017; doi:10.3389/fimmu.2022.955441)
Supplement: Supplementary Table 5 — SRTING result in detail. [file Table_5.xlsx]

## Sheet: string database result
node1	node2	node1 member	node1 member	node1_string_id	node2_string_id	neighborhood_on_chromosome	gene_fusion	phylogenetic_cooccurrence	homology	coexpression	experimentally_determined_interaction	database_annotated	automated_textmining	combined_score
A2M	DCN	1	2	9606.ENSP00000323929	9606.ENSP00000052754	0	0	0	0	0.155	0.105	0	0.335	0.453
A2M	TGFB1	1	2	9606.ENSP00000323929	9606.ENSP00000221930	0	0	0	0	0	0	0	0.752	0.752
A2M	SERPINE1	1	2	9606.ENSP00000323929	9606.ENSP00000223095	0	0	0	0	0	0	0	0.718	0.718
A2M	VTN	1	2	9606.ENSP00000323929	9606.ENSP00000226218	0	0	0	0	0.111	0	0	0.503	0.539
A2M	APOC3	1	1	9606.ENSP00000323929	9606.ENSP00000227667	0	0	0	0	0.117	0	0	0.414	0.46
A2M	GAPDH	1	1	9606.ENSP00000323929	9606.ENSP00000229239	0	0	0	0	0	0.282	0	0.301	0.476
A2M	IGFBP2	1	2	9606.ENSP00000323929	9606.ENSP00000233809	0	0	0	0	0.062	0	0	0.825	0.829
A2M	PRTN3	1	8	9606.ENSP00000323929	9606.ENSP00000234347	0	0	0	0	0.049	0.351	0	0.261	0.504
A2M	APOA1	1	1	9606.ENSP00000323929	9606.ENSP00000236850	0	0	0	0	0.102	0	0.9	0.73	0.973
A2M	TTR	1	1	9606.ENSP00000323929	9606.ENSP00000237014	0	0	0	0	0.163	0.046	0	0.71	0.748
A2M	LRP1	1	1	9606.ENSP00000323929	9606.ENSP00000243077	0	0	0	0	0.174	0.709	0	0.989	0.997
A2M	APOE	1	1	9606.ENSP00000323929	9606.ENSP00000252486	0	0	0	0	0.158	0.27	0	0.785	0.856
A2M	F12	1	1	9606.ENSP00000323929	9606.ENSP00000253496	0	0	0	0	0.111	0.134	0	0.469	0.555
A2M	MMP13	1	2	9606.ENSP00000323929	9606.ENSP00000260302	0	0	0	0	0	0	0.6	0.453	0.772
A2M	IL1B	1	8	9606.ENSP00000323929	9606.ENSP00000263341	0	0	0	0	0	0.6	0	0.927	0.969
A2M	CP	1	1	9606.ENSP00000323929	9606.ENSP00000264613	0	0	0	0	0.121	0	0	0.788	0.806
A2M	HPX	1	1	9606.ENSP00000323929	9606.ENSP00000265983	0	0	0	0	0.108	0	0	0.685	0.707
A2M	ITIH1	1	1	9606.ENSP00000323929	9606.ENSP00000273283	0.044	0	0	0	0.065	0.179	0	0.338	0.449
A2M	SERPING1	1	1	9606.ENSP00000323929	9606.ENSP00000278407	0	0	0	0	0.14	0	0	0.716	0.746
A2M	APP	1	1	9606.ENSP00000323929	9606.ENSP00000284981	0	0	0	0	0.123	0.27	0	0.751	0.826
A2M	VCAM1	1	2	9606.ENSP00000323929	9606.ENSP00000294728	0	0	0	0	0.152	0	0	0.328	0.406
A2M	ALB	1	1	9606.ENSP00000323929	9606.ENSP00000295897	0	0	0	0	0.121	0.152	0	0.92	0.935
A2M	FGA	1	1	9606.ENSP00000323929	9606.ENSP00000306361	0	0	0	0	0.186	0	0	0.467	0.548
A2M	F2	1	1	9606.ENSP00000323929	9606.ENSP00000308541	0	0	0	0	0.135	0.134	0	0.783	0.824
A2M	KLK3	1	4	9606.ENSP00000323929	9606.ENSP00000314151	0	0	0	0	0	0.705	0	0.969	0.99
A2M	CLU	1	1	9606.ENSP00000323929	9606.ENSP00000315130	0	0	0	0	0.076	0	0	0.649	0.662
A2M	LPA	1	1	9606.ENSP00000323929	9606.ENSP00000321334	0	0	0	0	0.108	0.213	0	0.327	0.486
A2M	PSEN2	1	1	9606.ENSP00000323929	9606.ENSP00000355747	0	0	0	0	0	0	0	0.402	0.402
A2M	ELN	1	2	9606.ENSP00000323929	9606.ENSP00000351807	0	0	0	0	0.077	0	0	0.391	0.413
A2M	ITIH2	1	1	9606.ENSP00000323929	9606.ENSP00000351190	0.044	0	0	0	0.185	0.105	0	0.293	0.441
A2M	MAPT	1	1	9606.ENSP00000323929	9606.ENSP00000340820	0	0	0	0	0	0.27	0	0.281	0.452
A2M	ACTB	1	2	9606.ENSP00000323929	9606.ENSP00000349960	0	0	0	0	0.049	0.282	0	0.275	0.461
A2M	PSEN1	1	1	9606.ENSP00000323929	9606.ENSP00000326366	0	0	0	0	0	0	0	0.465	0.465
A2M	PLAUR	1	2	9606.ENSP00000323929	9606.ENSP00000339328	0	0	0	0	0	0	0	0.487	0.487
A2M	APBB1	1	1	9606.ENSP00000323929	9606.ENSP00000477213	0	0	0	0	0	0.27	0	0.331	0.491
A2M	CTSL	1	8	9606.ENSP00000323929	9606.ENSP00000345344	0	0	0	0	0.087	0	0	0.469	0.495
A2M	GSN	1	2	9606.ENSP00000323929	9606.ENSP00000362924	0	0	0	0	0.137	0	0	0.48	0.532
A2M	APOA4	1	1	9606.ENSP00000323929	9606.ENSP00000350425	0	0	0	0	0.123	0	0	0.511	0.553
A2M	F7	1	1	9606.ENSP00000323929	9606.ENSP00000364731	0	0	0	0	0.148	0.134	0	0.454	0.562
A2M	CFH	1	1	9606.ENSP00000323929	9606.ENSP00000356399	0	0	0	0	0.157	0.056	0	0.519	0.584
A2M	CFB	1	1	9606.ENSP00000323929	9606.ENSP00000416561	0	0	0	0	0.122	0.134	0	0.504	0.589
A2M	CST3	1	1	9606.ENSP00000323929	9606.ENSP00000381448	0	0	0	0	0.088	0.125	0	0.537	0.598
A2M	TNF	1	8	9606.ENSP00000323929	9606.ENSP00000398698	0	0	0	0	0	0	0	0.603	0.603
A2M	FN1	1	2	9606.ENSP00000323929	9606.ENSP00000346839	0	0	0	0	0.112	0.058	0	0.566	0.605
A2M	AHSG	1	1	9606.ENSP00000323929	9606.ENSP00000393887	0	0	0	0	0.179	0.065	0	0.609	0.674
A2M	APOA2	1	1	9606.ENSP00000323929	9606.ENSP00000356969	0	0	0	0	0.104	0.154	0	0.636	0.7
A2M	MMP12	1	8	9606.ENSP00000323929	9606.ENSP00000458585	0	0	0	0	0.074	0	0.6	0.26	0.701
A2M	IL6	1	8	9606.ENSP00000323929	9606.ENSP00000385675	0	0	0	0	0	0	0	0.875	0.875
A2M	SERPINA1	1	1	9606.ENSP00000323929	9606.ENSP00000416066	0	0	0	0	0.121	0	0	0.877	0.888
A2M	HP	1	1	9606.ENSP00000323929	9606.ENSP00000348170	0	0	0	0	0.063	0.134	0	0.879	0.893
A2M	ELANE	1	8	9606.ENSP00000323929	9606.ENSP00000466090	0	0	0	0	0.053	0.134	0	0.963	0.967
A2M	HSPA5	1	1	9606.ENSP00000323929	9606.ENSP00000324173	0	0	0	0	0	0.669	0	0.994	0.998
AADAC	TUBGCP4	6	4	9606.ENSP00000232892	9606.ENSP00000260383	0	0	0	0	0	0	0	0.447	0.447
AADAC	ADD1	6	2	9606.ENSP00000232892	9606.ENSP00000264758	0	0	0	0	0	0	0	0.577	0.577
AADAC	ABCA6	6	6	9606.ENSP00000232892	9606.ENSP00000284425	0	0	0	0	0.07	0	0	0.636	0.647
AAR2	SNW1	7	7	9606.ENSP00000363043	9606.ENSP00000261531	0	0	0	0	0.166	0.123	0	0.36	0.491
AAR2	EEF2	7	7	9606.ENSP00000363043	9606.ENSP00000307940	0	0	0	0	0.079	0.418	0	0.284	0.583
AAR2	SNRNP200	7	7	9606.ENSP00000363043	9606.ENSP00000317123	0	0	0	0	0.075	0.899	0	0.859	0.985
AAR2	SEC16A	7	1	9606.ENSP00000363043	9606.ENSP00000325827	0	0	0	0	0	0	0	0.451	0.451
AAR2	HSP90AA1	7	1	9606.ENSP00000363043	9606.ENSP00000335153	0	0	0	0	0.066	0.116	0	0.451	0.508
AAR2	COPS5	7	4	9606.ENSP00000363043	9606.ENSP00000350512	0	0	0	0	0.159	0	0	0.841	0.86
AAR2	CDC5L	7	7	9606.ENSP00000363043	9606.ENSP00000360532	0	0	0	0	0.174	0.176	0	0.405	0.56
AAR2	SNRNP70	7	7	9606.ENSP00000363043	9606.ENSP00000472998	0	0	0	0	0.083	0.363	0	0.144	0.456
AAR2	CDK1	7	4	9606.ENSP00000363043	9606.ENSP00000378699	0	0	0	0	0	0.474	0	0.067	0.488
AAR2	RUVBL2	7	7	9606.ENSP00000363043	9606.ENSP00000473172	0	0	0	0	0.092	0.369	0	0.268	0.544
AAR2	PRPF40A	7	7	9606.ENSP00000363043	9606.ENSP00000386458	0	0	0	0	0.17	0.154	0	0.601	0.696
AAR2	PRPF8	7	7	9606.ENSP00000363043	9606.ENSP00000460348	0	0	0	0	0.074	0.99	0	0.878	0.998
AAR2	EFTUD2	7	7	9606.ENSP00000363043	9606.ENSP00000392094	0	0	0	0	0.161	0.991	0	0.938	0.999
ABCA1	AGO2	1	7	9606.ENSP00000363868	9606.ENSP00000220592	0	0	0	0	0	0.102	0.9	0.239	0.925
ABCA1	ABCF2	1	7	9606.ENSP00000363868	9606.ENSP00000222388	0	0	0	0	0.051	0.056	0	0.392	0.408
ABCA1	APOC3	1	1	9606.ENSP00000363868	9606.ENSP00000227667	0	0	0	0	0.062	0	0	0.63	0.638
ABCA1	GAPDH	1	1	9606.ENSP00000363868	9606.ENSP00000229239	0	0	0	0	0	0	0	0.512	0.512
ABCA1	APOA1	1	1	9606.ENSP00000363868	9606.ENSP00000236850	0	0	0	0	0.062	0.686	0.8	0.991	0.999
ABCA1	TTR	1	1	9606.ENSP00000363868	9606.ENSP00000237014	0	0	0	0	0.062	0.157	0	0.434	0.513
ABCA1	LRP1	1	1	9606.ENSP00000363868	9606.ENSP00000243077	0	0	0	0	0.084	0	0	0.53	0.551
ABCA1	CANX	1	1	9606.ENSP00000363868	9606.ENSP00000247461	0	0	0	0	0.062	0.27	0	0.592	0.696
ABCA1	APOE	1	1	9606.ENSP00000363868	9606.ENSP00000252486	0	0	0	0	0.063	0	0	0.983	0.983
ABCA1	TLR2	1	8	9606.ENSP00000363868	9606.ENSP00000260010	0	0	0	0	0.085	0.056	0	0.392	0.429
ABCA1	CREBBP	1	4	9606.ENSP00000363868	9606.ENSP00000262367	0	0	0	0	0.062	0.057	0.9	0.109	0.91
ABCA1	SPTLC1	1	1	9606.ENSP00000363868	9606.ENSP00000262554	0	0	0	0	0.062	0.501	0	0.519	0.755
ABCA1	EP300	1	4	9606.ENSP00000363868	9606.ENSP00000263253	0	0	0	0	0.062	0.057	0.65	0.146	0.7
ABCA1	IL1B	1	8	9606.ENSP00000363868	9606.ENSP00000263341	0	0	0	0	0.066	0	0	0.56	0.572
ABCA1	STAT3	1	2	9606.ENSP00000363868	9606.ENSP00000264657	0	0	0	0	0.062	0	0	0.937	0.939
ABCA1	ICAM1	1	2	9606.ENSP00000363868	9606.ENSP00000264832	0	0	0	0	0	0	0	0.462	0.462
ABCA1	ABCA12	1	6	9606.ENSP00000363868	9606.ENSP00000272895	0	0	0	0.828	0	0.362	0	0.755	0.444
ABCA1	APP	1	1	9606.ENSP00000363868	9606.ENSP00000284981	0	0	0	0	0.065	0	0	0.579	0.589
ABCA1	PPARG	1	4	9606.ENSP00000363868	9606.ENSP00000287820	0	0	0	0	0	0.06	0	0.725	0.73
ABCA1	VCAM1	1	2	9606.ENSP00000363868	9606.ENSP00000294728	0	0	0	0	0.092	0	0	0.546	0.57
ABCA1	ALB	1	1	9606.ENSP00000363868	9606.ENSP00000295897	0	0	0	0	0.062	0	0	0.56	0.57
ABCA1	ABCE1	1	7	9606.ENSP00000363868	9606.ENSP00000296577	0	0	0	0	0	0	0	0.412	0.412
ABCA1	PRKACA	1	2	9606.ENSP00000363868	9606.ENSP00000309591	0	0	0	0	0.062	0.213	0.9	0.43	0.952
ABCA1	CLU	1	1	9606.ENSP00000363868	9606.ENSP00000315130	0	0	0	0	0	0.078	0	0.492	0.511
ABCA1	LPA	1	1	9606.ENSP00000363868	9606.ENSP00000321334	0	0	0	0	0.056	0.056	0	0.853	0.857
ABCA1	HADHB	1	1	9606.ENSP00000363868	9606.ENSP00000325136	0	0	0	0	0	0	0	0.624	0.624
ABCA1	PSEN1	1	1	9606.ENSP00000363868	9606.ENSP00000326366	0	0	0	0	0.062	0	0	0.468	0.479
ABCA1	SNCA	1	1	9606.ENSP00000363868	9606.ENSP00000338345	0	0	0	0	0	0	0	0.448	0.448
ABCA1	CAV1	1	2	9606.ENSP00000363868	9606.ENSP00000339191	0	0	0	0	0	0	0	0.853	0.853
ABCA1	PTBP1	1	7	9606.ENSP00000363868	9606.ENSP00000349428	0	0	0	0	0	0	0	0.564	0.564
ABCA1	ACTB	1	2	9606.ENSP00000363868	9606.ENSP00000349960	0	0	0	0	0.049	0	0	0.583	0.587
ABCA1	APOA4	1	1	9606.ENSP00000363868	9606.ENSP00000350425	0	0	0	0	0.062	0	0	0.542	0.552
ABCA1	COPS5	1	4	9606.ENSP00000363868	9606.ENSP00000350512	0	0	0	0	0.057	0.27	0	0.522	0.642
ABCA1	DMD	1	2	9606.ENSP00000363868	9606.ENSP00000354923	0	0	0	0	0.062	0.27	0	0.766	0.826
ABCA1	SYNE1	1	4	9606.ENSP00000363868	9606.ENSP00000356224	0	0	0	0	0.062	0	0	0.414	0.427
ABCA1	CFH	1	1	9606.ENSP00000363868	9606.ENSP00000356399	0	0	0	0	0.087	0	0	0.425	0.452
ABCA1	APOA2	1	1	9606.ENSP00000363868	9606.ENSP00000356969	0	0	0	0	0	0	0	0.745	0.746
ABCA1	TLR4	1	8	9606.ENSP00000363868	9606.ENSP00000363089	0	0	0	0	0.107	0.056	0	0.521	0.561
ABCA1	GAS7	1	7	9606.ENSP00000363868	9606.ENSP00000407552	0	0	0	0	0.062	0	0	0.392	0.405
ABCA1	IRS2	1	2	9606.ENSP00000363868	9606.ENSP00000365016	0	0	0	0	0.054	0	0	0.432	0.44
ABCA1	RHOA	1	2	9606.ENSP00000363868	9606.ENSP00000400175	0	0	0	0	0	0.094	0	0.41	0.442
ABCA1	AKT1	1	2	9606.ENSP00000363868	9606.ENSP00000451828	0	0	0	0	0.062	0.057	0	0.471	0.491
ABCA1	APOC1	1	1	9606.ENSP00000363868	9606.ENSP00000465356	0	0	0	0	0.062	0	0	0.522	0.532
ABCA1	APOC2	1	1	9606.ENSP00000363868	9606.ENSP00000466775	0	0	0	0	0.062	0	0	0.565	0.574
ABCA1	IL6	1	8	9606.ENSP00000363868	9606.ENSP00000385675	0	0	0	0	0.058	0	0	0.594	0.601
ABCA1	TNF	1	8	9606.ENSP00000363868	9606.ENSP00000398698	0	0	0	0	0	0	0	0.607	0.607
ABCA1	CROT	1	1	9606.ENSP00000363868	9606.ENSP00000413575	0	0	0	0	0	0	0	0.712	0.712
ABCA1	CDC42	1	2	9606.ENSP00000363868	9606.ENSP00000383118	0	0	0	0	0	0.31	0	0.845	0.889
ABCA1	MOV10	1	7	9606.ENSP00000363868	9606.ENSP00000399797	0	0	0	0	0	0	0.9	0	0.9
ABCA12	KRT1	6	6	9606.ENSP00000272895	9606.ENSP00000252244	0	0	0	0	0.065	0	0	0.446	0.46
ABCA12	KRT2	6	6	9606.ENSP00000272895	9606.ENSP00000310861	0	0	0	0	0.066	0	0	0.392	0.407
ABCA12	TXNIP	6	8	9606.ENSP00000272895	9606.ENSP00000462521	0	0	0	0	0	0	0	0.431	0.431
ABCA12	CASP14	6	6	9606.ENSP00000272895	9606.ENSP00000393417	0	0	0	0	0.062	0	0	0.5	0.511
ABCA12	LOR	6	6	9606.ENSP00000272895	9606.ENSP00000357731	0	0	0	0	0	0	0	0.521	0.521
ABCA12	ABCE1	6	7	9606.ENSP00000272895	9606.ENSP00000296577	0	0	0	0	0	0	0	0.576	0.576
ABCA6	FAM83C	6	6	9606.ENSP00000284425	9606.ENSP00000363529	0	0	0	0	0	0.4	0	0	0.4
ABCA6	DNTT	6	8	9606.ENSP00000284425	9606.ENSP00000360216	0	0	0	0	0.062	0.397	0	0.208	0.512
ABCE1	HSCB	7	1	9606.ENSP00000296577	9606.ENSP00000216027	0	0	0	0	0	0.27	0	0.415	0.554
ABCE1	AGO2	7	7	9606.ENSP00000296577	9606.ENSP00000220592	0	0	0	0	0.062	0.257	0	0.45	0.583
ABCE1	EIF3E	7	7	9606.ENSP00000296577	9606.ENSP00000220849	0	0	0	0	0.651	0.822	0	0.475	0.964
ABCE1	FBL	7	7	9606.ENSP00000296577	9606.ENSP00000221801	0	0	0.213	0	0.859	0.27	0	0.168	0.923
ABCE1	ABCF2	7	7	9606.ENSP00000296577	9606.ENSP00000222388	0	0	0	0	0.646	0.388	0	0.85	0.964
ABCE1	RPS12	7	7	9606.ENSP00000296577	9606.ENSP00000230050	0	0	0	0	0.337	0.96	0	0.136	0.975
ABCE1	HSPE1	7	1	9606.ENSP00000296577	9606.ENSP00000233893	0	0	0	0	0.242	0.27	0	0	0.423
ABCE1	CEBPZ	7	7	9606.ENSP00000296577	9606.ENSP00000234170	0	0	0	0	0.656	0	0	0.229	0.724
ABCE1	MSH6	7	4	9606.ENSP00000296577	9606.ENSP00000234420	0	0	0	0	0.549	0	0	0.079	0.567
ABCE1	SEC61A1	7	7	9606.ENSP00000296577	9606.ENSP00000243253	0	0	0.255	0	0.106	0	0	0.23	0.442
ABCE1	EIF3K	7	7	9606.ENSP00000296577	9606.ENSP00000248342	0	0	0	0	0.11	0.822	0	0.321	0.883
ABCE1	EIF2S3	7	7	9606.ENSP00000296577	9606.ENSP00000253039	0	0	0	0	0.592	0.827	0	0.572	0.967
ABCE1	NIP7	7	7	9606.ENSP00000296577	9606.ENSP00000254940	0	0	0	0	0.841	0	0	0.081	0.848
ABCE1	EIF2S1	7	7	9606.ENSP00000296577	9606.ENSP00000256383	0	0	0	0	0.68	0.842	0	0.527	0.974
ABCE1	DDX18	7	7	9606.ENSP00000296577	9606.ENSP00000263239	0	0	0	0	0.913	0.344	0	0.101	0.944
ABCE1	PNO1	7	7	9606.ENSP00000296577	9606.ENSP00000263657	0.045	0	0	0	0.365	0	0	0.428	0.623
ABCE1	NSUN2	7	7	9606.ENSP00000296577	9606.ENSP00000264670	0	0	0	0	0.264	0.368	0	0	0.515
ABCE1	EIF4A3	7	7	9606.ENSP00000296577	9606.ENSP00000269349	0	0	0	0	0.824	0.344	0	0.27	0.908
ABCE1	RPS27A	7	4	9606.ENSP00000296577	9606.ENSP00000272317	0	0	0	0	0.157	0.948	0	0.065	0.956
ABCE1	MRPS5	7	7	9606.ENSP00000296577	9606.ENSP00000272418	0	0	0	0	0.092	0.387	0	0	0.419
ABCE1	PELO	7	7	9606.ENSP00000296577	9606.ENSP00000274311	0.253	0	0	0	0.108	0.785	0	0.83	0.972
ABCE1	RPS3	7	7	9606.ENSP00000296577	9606.ENSP00000278572	0	0	0	0	0.422	0.922	0	0.281	0.964
ABCE1	SMARCA5	7	4	9606.ENSP00000296577	9606.ENSP00000283131	0	0	0	0	0.5	0.27	0	0.32	0.73
ABCE1	EIF5B	7	7	9606.ENSP00000296577	9606.ENSP00000289371	0	0	0	0	0.251	0	0	0.778	0.827
ABCE1	PSME3	7	7	9606.ENSP00000296577	9606.ENSP00000293362	0	0	0	0	0.542	0	0	0.077	0.559
ABCE1	HSPA9	7	1	9606.ENSP00000296577	9606.ENSP00000297185	0	0	0	0	0.298	0	0	0.183	0.403
ABCE1	PARK2	7	1	9606.ENSP00000296577	9606.ENSP00000355865	0	0	0	0	0	0.404	0	0	0.404
ABCE1	WDR6	7	7	9606.ENSP00000296577	9606.ENSP00000378857	0	0	0	0	0.097	0.368	0	0	0.404
ABCE1	RBBP7	7	4	9606.ENSP00000296577	9606.ENSP00000369424	0	0	0	0	0.17	0.327	0	0	0.418
ABCE1	STRAP	7	7	9606.ENSP00000296577	9606.ENSP00000392270	0	0	0	0	0.226	0.27	0	0.054	0.419
ABCE1	PSMA1	7	7	9606.ENSP00000296577	9606.ENSP00000414359	0	0	0.21	0	0.279	0	0	0.078	0.429
ABCE1	HSPA4	7	1	9606.ENSP00000296577	9606.ENSP00000302961	0	0	0	0	0.318	0	0	0.2	0.432
ABCE1	DDX3X	7	7	9606.ENSP00000296577	9606.ENSP00000382840	0	0	0	0	0.147	0.139	0	0.29	0.433
ABCE1	IMPDH2	7	7	9606.ENSP00000296577	9606.ENSP00000321584	0	0	0	0	0.279	0.252	0	0	0.437
ABCE1	SKIV2L	7	7	9606.ENSP00000296577	9606.ENSP00000364543	0	0	0	0	0.108	0.056	0	0.387	0.439
ABCE1	SERBP1	7	7	9606.ENSP00000296577	9606.ENSP00000360034	0	0	0	0	0.376	0	0	0.136	0.439
ABCE1	API5	7	7	9606.ENSP00000296577	9606.ENSP00000431391	0	0	0	0	0.444	0	0	0.067	0.459
ABCE1	MTDH	7	4	9606.ENSP00000296577	9606.ENSP00000338235	0	0	0	0	0.331	0	0	0.232	0.465
ABCE1	UCHL5	7	4	9606.ENSP00000296577	9606.ENSP00000356425	0	0	0	0	0.479	0	0	0.05	0.484
ABCE1	TCP1	7	7	9606.ENSP00000296577	9606.ENSP00000317334	0	0	0	0	0.432	0	0	0.132	0.486
ABCE1	ZNF598	7	7	9606.ENSP00000296577	9606.ENSP00000411409	0	0	0	0	0.047	0	0	0.497	0.5
ABCE1	GCN1L1	7	7	9606.ENSP00000296577	9606.ENSP00000300648	0	0	0	0	0.19	0.056	0	0.407	0.507
ABCE1	RUVBL2	7	7	9606.ENSP00000296577	9606.ENSP00000473172	0	0	0	0	0.497	0	0	0.062	0.508
ABCE1	VCP	7	1	9606.ENSP00000296577	9606.ENSP00000351777	0	0	0	0	0.183	0	0	0.426	0.511
ABCE1	LRRK2	7	1	9606.ENSP00000296577	9606.ENSP00000298910	0	0	0	0	0.063	0.504	0	0	0.516
ABCE1	PABPC1	7	7	9606.ENSP00000296577	9606.ENSP00000313007	0	0	0	0	0.181	0	0	0.475	0.552
ABCE1	PLEC	7	7	9606.ENSP00000296577	9606.ENSP00000323856	0	0	0	0	0.09	0.524	0	0.067	0.56
ABCE1	SRP72	7	7	9606.ENSP00000296577	9606.ENSP00000342181	0	0	0	0	0.56	0	0	0.048	0.563
ABCE1	DDX58	7	8	9606.ENSP00000296577	9606.ENSP00000369213	0	0	0	0	0	0	0	0.579	0.579
ABCE1	FARSA	7	7	9606.ENSP00000296577	9606.ENSP00000320309	0	0	0	0	0.579	0	0	0.107	0.608
ABCE1	EIF4B	7	7	9606.ENSP00000296577	9606.ENSP00000388806	0	0	0	0	0.37	0.061	0	0.395	0.611
ABCE1	RRP1B	7	7	9606.ENSP00000296577	9606.ENSP00000339145	0	0	0	0	0.536	0.27	0	0	0.646
ABCE1	YARS	7	7	9606.ENSP00000296577	9606.ENSP00000362576	0.044	0	0	0	0.656	0	0	0	0.657
ABCE1	SYNCRIP	7	7	9606.ENSP00000296577	9606.ENSP00000358635	0	0	0	0	0.676	0	0	0.09	0.693
ABCE1	ACTB	7	2	9606.ENSP00000296577	9606.ENSP00000349960	0	0	0	0	0.063	0	0	0.707	0.714
ABCE1	EEF1A1	7	7	9606.ENSP00000296577	9606.ENSP00000339063	0	0	0.217	0	0.341	0.139	0	0.505	0.751
ABCE1	UPF1	7	7	9606.ENSP00000296577	9606.ENSP00000470142	0	0	0.237	0	0.11	0.078	0	0.677	0.771
ABCE1	EIF6	7	7	9606.ENSP00000296577	9606.ENSP00000363574	0	0	0	0	0.523	0	0	0.578	0.79
ABCE1	LTN1	7	7	9606.ENSP00000296577	9606.ENSP00000478783	0	0	0	0	0.123	0	0	0.798	0.815
ABCE1	RPL37A	7	7	9606.ENSP00000296577	9606.ENSP00000418082	0	0	0	0	0.127	0.8	0	0	0.818
ABCE1	PES1	7	7	9606.ENSP00000296577	9606.ENSP00000346725	0	0	0	0	0.825	0	0	0.059	0.828
ABCE1	HSPD1	7	1	9606.ENSP00000296577	9606.ENSP00000373620	0	0	0	0	0.841	0	0	0.095	0.85
ABCE1	RPL17	7	7	9606.ENSP00000296577	9606.ENSP00000397798	0	0	0	0	0.317	0.8	0	0	0.857
ABCE1	RPL34	7	7	9606.ENSP00000296577	9606.ENSP00000378163	0	0	0	0	0.317	0.8	0	0	0.857
ABCE1	UBA52	7	4	9606.ENSP00000296577	9606.ENSP00000388107	0	0	0.25	0	0.091	0.8	0	0.094	0.859
ABCE1	RPL11	7	7	9606.ENSP00000296577	9606.ENSP00000363676	0	0	0	0	0.326	0.8	0	0.113	0.87
ABCE1	RPL13	7	7	9606.ENSP00000296577	9606.ENSP00000307889	0	0	0	0	0.331	0.815	0	0.041	0.871
ABCE1	RPL22	7	7	9606.ENSP00000296577	9606.ENSP00000346088	0	0	0	0	0.277	0.803	0	0.179	0.873
ABCE1	RPL10	7	7	9606.ENSP00000296577	9606.ENSP00000413436	0	0	0	0	0.32	0.82	0	0.048	0.873
ABCE1	RPL38	7	7	9606.ENSP00000296577	9606.ENSP00000309830	0	0	0	0	0.207	0.8	0	0.292	0.878
ABCE1	RPL6	7	7	9606.ENSP00000296577	9606.ENSP00000403172	0	0	0	0	0.383	0.815	0	0.048	0.882
ABCE1	RPL13A	7	7	9606.ENSP00000296577	9606.ENSP00000375730	0	0	0	0	0.322	0.829	0	0.095	0.886
ABCE1	RPL15	7	7	9606.ENSP00000296577	9606.ENSP00000309334	0.043	0	0.226	0	0.326	0.8	0	0.045	0.887
ABCE1	EEF2	7	7	9606.ENSP00000296577	9606.ENSP00000307940	0	0	0	0	0.677	0	0	0.679	0.892
ABCE1	MMS19	7	4	9606.ENSP00000296577	9606.ENSP00000412698	0	0	0	0	0.102	0.534	0	0.815	0.916
ABCE1	RPL23	7	7	9606.ENSP00000296577	9606.ENSP00000420311	0	0	0	0	0.342	0.871	0	0.104	0.917
ABCE1	RPL3	7	7	9606.ENSP00000296577	9606.ENSP00000346001	0	0	0	0	0.372	0.813	0	0.362	0.918
ABCE1	RPL7	7	7	9606.ENSP00000296577	9606.ENSP00000339795	0	0	0	0	0.443	0.86	0	0.072	0.921
ABCE1	FLNA	7	2	9606.ENSP00000296577	9606.ENSP00000358866	0	0	0	0	0	0.27	0.9	0	0.923
ABCE1	RPL7A	7	7	9606.ENSP00000296577	9606.ENSP00000361076	0	0	0	0	0.32	0.858	0	0.362	0.933
ABCE1	EIF3M	7	7	9606.ENSP00000296577	9606.ENSP00000436049	0	0	0	0	0.523	0.822	0	0.31	0.936
ABCE1	RPL4	7	7	9606.ENSP00000296577	9606.ENSP00000311430	0	0	0	0	0.314	0.899	0	0.288	0.946
ABCE1	RPS10	7	7	9606.ENSP00000296577	9606.ENSP00000481646	0	0	0	0	0.307	0.924	0	0.158	0.951
ABCE1	RPS27	7	7	9606.ENSP00000296577	9606.ENSP00000357555	0	0	0	0	0.299	0.933	0	0.108	0.955
ABCE1	RPS24	7	7	9606.ENSP00000296577	9606.ENSP00000414321	0	0	0	0	0.364	0.939	0	0	0.959
ABCE1	RPS18	7	7	9606.ENSP00000296577	9606.ENSP00000393241	0	0	0	0	0.354	0.939	0	0	0.959
ABCE1	G3BP1	7	7	9606.ENSP00000296577	9606.ENSP00000377681	0	0	0	0	0.837	0.749	0	0.094	0.959
ABCE1	RPS19	7	7	9606.ENSP00000296577	9606.ENSP00000470972	0	0	0	0	0.318	0.94	0	0.095	0.96
ABCE1	RPS6	7	7	9606.ENSP00000296577	9606.ENSP00000369757	0	0	0	0	0.36	0.938	0	0.157	0.964
ABCE1	RPS4X	7	7	9606.ENSP00000296577	9606.ENSP00000362744	0	0	0	0	0.383	0.95	0	0	0.968
ABCE1	RPS8	7	7	9606.ENSP00000296577	9606.ENSP00000379888	0	0	0	0	0.367	0.948	0	0.116	0.968
ABCE1	RPS20	7	7	9606.ENSP00000296577	9606.ENSP00000429374	0	0	0	0	0.252	0.947	0	0.314	0.97
ABCE1	RPS3A	7	7	9606.ENSP00000296577	9606.ENSP00000346050	0	0	0	0	0.374	0.961	0	0.058	0.975
ABCE1	RPS13	7	7	9606.ENSP00000296577	9606.ENSP00000435777	0	0	0.211	0	0.446	0.948	0	0.137	0.978
ABCE1	EIF3I	7	7	9606.ENSP00000296577	9606.ENSP00000362688	0	0	0	0	0.514	0.944	0	0.555	0.986
ABCE1	GNB2L1	7	7	9606.ENSP00000296577	9606.ENSP00000426909	0	0	0	0	0.393	0.986	0	0.371	0.994
ABCE1	EIF3B	7	7	9606.ENSP00000296577	9606.ENSP00000354125	0	0	0	0	0.869	0.944	0	0.674	0.997
ABCE1	ETF1	7	7	9606.ENSP00000296577	9606.ENSP00000353741	0	0	0	0	0.856	0.966	0	0.952	0.999
ABCF2	CSK	7	2	9606.ENSP00000222388	9606.ENSP00000220003	0	0	0	0	0	0.058	0	0.401	0.412
ABCF2	FBL	7	7	9606.ENSP00000222388	9606.ENSP00000221801	0	0	0	0	0.424	0	0	0.146	0.487
ABCF2	MRPS5	7	7	9606.ENSP00000222388	9606.ENSP00000272418	0.044	0	0	0	0.109	0.343	0	0.058	0.402
ABCF2	RPL37A	7	7	9606.ENSP00000222388	9606.ENSP00000418082	0	0	0	0	0.064	0.389	0	0	0.403
ABCF2	UBA52	7	4	9606.ENSP00000222388	9606.ENSP00000388107	0	0	0	0	0.064	0.389	0	0.048	0.408
ABCF2	HSPA5	7	1	9606.ENSP00000222388	9606.ENSP00000324173	0	0.001	0	0	0.066	0.369	0	0.085	0.413
ABCF2	DDX3X	7	7	9606.ENSP00000222388	9606.ENSP00000382840	0.049	0	0	0	0.141	0.329	0	0.058	0.415
ABCF2	RPL22	7	7	9606.ENSP00000222388	9606.ENSP00000346088	0	0	0	0	0.085	0.389	0	0	0.417
ABCF2	WDR6	7	7	9606.ENSP00000222388	9606.ENSP00000378857	0	0	0	0	0.089	0.388	0	0	0.418
ABCF2	RPL34	7	7	9606.ENSP00000222388	9606.ENSP00000378163	0	0	0	0	0.093	0.389	0	0	0.422
ABCF2	RPS20	7	7	9606.ENSP00000222388	9606.ENSP00000429374	0	0	0	0	0.101	0.343	0	0.107	0.426
ABCF2	RPS3	7	7	9606.ENSP00000222388	9606.ENSP00000278572	0	0	0	0	0.138	0.369	0	0	0.433
ABCF2	RPS13	7	7	9606.ENSP00000222388	9606.ENSP00000435777	0	0	0	0	0.147	0.343	0	0.076	0.437
ABCF2	RPL13	7	7	9606.ENSP00000222388	9606.ENSP00000307889	0	0	0	0	0.122	0.389	0	0	0.44
ABCF2	PABPC1	7	7	9606.ENSP00000222388	9606.ENSP00000313007	0	0	0	0	0.354	0.06	0	0.157	0.443
ABCF2	RPL17	7	7	9606.ENSP00000222388	9606.ENSP00000397798	0	0	0	0	0.144	0.346	0	0.095	0.449
ABCF2	EIF2S3	7	7	9606.ENSP00000222388	9606.ENSP00000253039	0	0	0	0	0.241	0.272	0	0.09	0.453
ABCF2	YARS	7	7	9606.ENSP00000222388	9606.ENSP00000362576	0.225	0	0	0	0.324	0	0	0	0.453
ABCF2	RPL7	7	7	9606.ENSP00000222388	9606.ENSP00000339795	0	0	0	0	0.127	0.389	0	0.068	0.46
ABCF2	RPS18	7	7	9606.ENSP00000222388	9606.ENSP00000393241	0.07	0	0	0	0.128	0.369	0	0.084	0.468
ABCF2	RPL23	7	7	9606.ENSP00000222388	9606.ENSP00000420311	0	0	0	0	0.159	0.389	0	0.058	0.473
ABCF2	NSUN2	7	7	9606.ENSP00000222388	9606.ENSP00000264670	0	0	0	0	0.166	0.386	0	0.055	0.473
ABCF2	ETF1	7	7	9606.ENSP00000222388	9606.ENSP00000353741	0	0	0	0	0.423	0.071	0	0.101	0.476
ABCF2	NOP56	7	7	9606.ENSP00000222388	9606.ENSP00000370589	0	0	0	0	0.216	0.341	0	0.066	0.476
ABCF2	RPL4	7	7	9606.ENSP00000222388	9606.ENSP00000311430	0	0	0	0	0.121	0.389	0	0.142	0.499
ABCF2	ACTN4	7	2	9606.ENSP00000222388	9606.ENSP00000252699	0	0	0	0	0	0	0	0.506	0.507
ABCF2	RPL10	7	7	9606.ENSP00000222388	9606.ENSP00000413436	0	0	0	0	0.105	0.444	0	0.111	0.519
ABCF2	RPL15	7	7	9606.ENSP00000222388	9606.ENSP00000309334	0	0	0	0	0.131	0.475	0	0	0.524
ABCF2	EIF3B	7	7	9606.ENSP00000222388	9606.ENSP00000354125	0	0	0	0	0.459	0.069	0	0.135	0.527
ABCF2	RPL3	7	7	9606.ENSP00000222388	9606.ENSP00000346001	0	0	0	0	0.145	0.403	0	0.158	0.533
ABCF2	EIF5B	7	7	9606.ENSP00000222388	9606.ENSP00000289371	0.042	0	0	0	0.119	0.497	0	0.133	0.583
ABCF2	RPL38	7	7	9606.ENSP00000222388	9606.ENSP00000309830	0	0	0	0	0.118	0.559	0	0	0.594
ABCF2	DDX18	7	7	9606.ENSP00000222388	9606.ENSP00000263239	0.049	0	0	0	0.423	0.307	0	0.058	0.594
ABCF2	KRT18	7	6	9606.ENSP00000222388	9606.ENSP00000373487	0	0	0	0	0	0	0	0.6	0.6
ABCF2	RPL11	7	7	9606.ENSP00000222388	9606.ENSP00000363676	0	0	0	0	0.199	0.527	0	0.067	0.616
ABCF2	RPL7A	7	7	9606.ENSP00000222388	9606.ENSP00000361076	0	0	0	0	0.125	0.601	0	0	0.635
ABCF2	RPL13A	7	7	9606.ENSP00000222388	9606.ENSP00000375730	0.049	0	0	0	0.131	0.625	0	0	0.663
ABCF2	EIF6	7	7	9606.ENSP00000222388	9606.ENSP00000363574	0	0	0	0	0.065	0.696	0	0.079	0.715
ABCF2	GCN1L1	7	7	9606.ENSP00000222388	9606.ENSP00000300648	0	0	0	0	0.114	0.383	0	0.545	0.729
ABCF2	RPL6	7	7	9606.ENSP00000222388	9606.ENSP00000403172	0	0	0	0	0.093	0.696	0	0.187	0.756
ABCF2	SNRNP200	7	7	9606.ENSP00000222388	9606.ENSP00000317123	0	0	0	0	0.062	0.788	0	0	0.792
ABCF2	PRPF8	7	7	9606.ENSP00000222388	9606.ENSP00000460348	0	0	0	0	0.065	0.788	0	0	0.793
ABCF2	DDB1	7	4	9606.ENSP00000222388	9606.ENSP00000301764	0	0	0	0	0.066	0.788	0	0	0.793
ABCF2	CDC5L	7	7	9606.ENSP00000222388	9606.ENSP00000360532	0	0	0	0	0.072	0.788	0	0	0.795
ABCF2	PSME3	7	7	9606.ENSP00000222388	9606.ENSP00000293362	0	0	0	0	0.795	0	0	0	0.795
ABCF2	EFTUD2	7	7	9606.ENSP00000222388	9606.ENSP00000392094	0.05	0	0	0	0.14	0.803	0	0.142	0.843
ABCF2	SNW1	7	7	9606.ENSP00000222388	9606.ENSP00000261531	0	0	0	0	0.096	0.838	0	0	0.847
ABI1	MAPK1	2	2	9606.ENSP00000365312	9606.ENSP00000215832	0	0	0	0	0.062	0	0.9	0.043	0.902
ABI1	SOS2	2	2	9606.ENSP00000365312	9606.ENSP00000216373	0	0	0	0	0.064	0.327	0	0.765	0.839
ABI1	VASP	2	2	9606.ENSP00000365312	9606.ENSP00000245932	0	0	0	0	0.065	0.533	0	0.745	0.879
ABI1	ACTN4	2	2	9606.ENSP00000365312	9606.ENSP00000252699	0	0	0	0	0	0.078	0	0.4	0.423
ABI1	TRAF4	2	8	9606.ENSP00000365312	9606.ENSP00000262395	0	0	0	0	0	0	0	0.538	0.538
ABI1	MAPK3	2	2	9606.ENSP00000365312	9606.ENSP00000263025	0	0	0	0	0.062	0	0.9	0.174	0.915
ABI1	PIK3CA	2	2	9606.ENSP00000365312	9606.ENSP00000263967	0	0	0	0	0.062	0	0.9	0	0.902
ABI1	CBL	2	2	9606.ENSP00000365312	9606.ENSP00000264033	0	0	0	0	0.067	0.281	0	0.531	0.658
ABI1	TP53	2	4	9606.ENSP00000365312	9606.ENSP00000269305	0	0	0	0	0.057	0	0	0.615	0.622
ABI1	RAB5A	2	1	9606.ENSP00000365312	9606.ENSP00000273047	0	0	0	0	0.076	0	0	0.577	0.592
ABI1	EGFR	2	2	9606.ENSP00000365312	9606.ENSP00000275493	0	0	0	0	0	0.155	0.9	0.53	0.956
ABI1	PIK3CB	2	2	9606.ENSP00000365312	9606.ENSP00000289153	0	0	0	0	0.062	0	0.9	0.048	0.902
ABI1	NCKAP1L	2	2	9606.ENSP00000365312	9606.ENSP00000293373	0	0	0	0	0.117	0.825	0.9	0.725	0.995
ABI1	VCAM1	2	2	9606.ENSP00000365312	9606.ENSP00000294728	0	0	0	0	0	0	0.9	0.055	0.901
ABI1	ARPC5	2	2	9606.ENSP00000365312	9606.ENSP00000294742	0	0	0	0	0.092	0	0.9	0.29	0.929
ABI1	ABI2	2	2	9606.ENSP00000365312	9606.ENSP00000295851	0	0	0	0.965	0	0.71	0.9	0.918	0.97
ABI1	CRK	2	2	9606.ENSP00000365312	9606.ENSP00000300574	0	0	0	0	0.065	0.128	0	0.551	0.601
ABI1	PPP2R5E	2	2	9606.ENSP00000365312	9606.ENSP00000337641	0	0	0	0	0.099	0	0	0.514	0.543
ABI1	DTNBP1	2	1	9606.ENSP00000365312	9606.ENSP00000341680	0	0	0	0	0	0.247	0	0.741	0.796
ABI1	CRKL	2	2	9606.ENSP00000365312	9606.ENSP00000346300	0	0	0	0	0.089	0.128	0	0.528	0.593
ABI1	FYN	2	2	9606.ENSP00000365312	9606.ENSP00000346671	0	0	0	0	0.064	0.22	0	0.465	0.576
ABI1	RAC1	2	2	9606.ENSP00000365312	9606.ENSP00000348461	0	0	0	0	0.062	0.154	0.9	0.44	0.949
ABI1	ACTB	2	2	9606.ENSP00000365312	9606.ENSP00000349960	0	0	0	0	0	0.077	0.6	0.222	0.687
ABI1	PIK3CG	2	2	9606.ENSP00000365312	9606.ENSP00000352121	0	0	0	0	0.062	0	0.9	0	0.902
ABI1	ABL1	2	2	9606.ENSP00000365312	9606.ENSP00000361423	0	0	0	0	0.062	0.947	0.9	0.989	0.999
ABI1	SPTAN1	2	2	9606.ENSP00000365312	9606.ENSP00000361824	0	0	0	0	0.069	0.213	0	0.484	0.589
ABI1	SRC	2	2	9606.ENSP00000365312	9606.ENSP00000362680	0	0	0	0	0.064	0.22	0	0.471	0.58
ABI1	RHOA	2	2	9606.ENSP00000365312	9606.ENSP00000400175	0	0	0	0	0.062	0.099	0	0.37	0.421
ABI1	RAB18	2	1	9606.ENSP00000365312	9606.ENSP00000478479	0	0	0	0	0.1	0	0	0.393	0.431
ABI1	CLTC	2	1	9606.ENSP00000365312	9606.ENSP00000479606	0	0	0	0	0.063	0	0	0.465	0.478
ABI1	BCAR1	2	2	9606.ENSP00000365312	9606.ENSP00000391669	0	0	0	0	0	0	0	0.501	0.502
ABI1	EVL	2	2	9606.ENSP00000365312	9606.ENSP00000376652	0	0	0	0	0.065	0.429	0	0.189	0.529
ABI1	CTTN	2	2	9606.ENSP00000365312	9606.ENSP00000365745	0	0	0	0	0.062	0.271	0	0.489	0.62
ABI1	MYC	2	4	9606.ENSP00000365312	9606.ENSP00000479618	0	0	0	0	0	0.176	0	0.58	0.639
ABI1	APBB1IP	2	2	9606.ENSP00000365312	9606.ENSP00000365411	0	0	0	0	0	0.533	0	0.354	0.685
ABI1	GRB2	2	2	9606.ENSP00000365312	9606.ENSP00000376345	0	0	0	0.621	0.062	0.128	0.6	0.429	0.698
ABI1	AKT1	2	2	9606.ENSP00000365312	9606.ENSP00000451828	0	0	0	0	0	0.143	0	0.808	0.829
ABI1	ABL2	2	2	9606.ENSP00000365312	9606.ENSP00000427562	0	0	0	0	0	0.647	0	0.564	0.839
ABI1	CDC42	2	2	9606.ENSP00000365312	9606.ENSP00000383118	0	0	0	0	0.067	0.177	0.6	0.667	0.884
ABI1	ITGB1	2	2	9606.ENSP00000365312	9606.ENSP00000379350	0	0	0	0	0	0	0.9	0.158	0.912
ABI1	NCK1	2	2	9606.ENSP00000365312	9606.ENSP00000417273	0	0	0	0	0.118	0.559	0.6	0.546	0.92
ABI1	PIK3R1	2	2	9606.ENSP00000365312	9606.ENSP00000428056	0	0	0	0	0	0.239	0.9	0.123	0.927
ABI1	ITGA4	2	2	9606.ENSP00000365312	9606.ENSP00000380227	0	0	0	0	0	0.334	0.9	0.09	0.934
ABI1	HNRNPK	2	7	9606.ENSP00000365312	9606.ENSP00000365439	0	0	0	0	0.112	0.104	0	0.937	0.946
ABI1	WAS	2	2	9606.ENSP00000365312	9606.ENSP00000365891	0	0	0	0	0.049	0.532	0.6	0.884	0.976
ABI1	SOS1	2	2	9606.ENSP00000365312	9606.ENSP00000387784	0	0	0	0	0.062	0.497	0.9	0.992	0.999
ABI2	MAPK1	2	2	9606.ENSP00000295851	9606.ENSP00000215832	0	0	0	0	0.062	0	0.9	0.119	0.91
ABI2	SOS2	2	2	9606.ENSP00000295851	9606.ENSP00000216373	0	0	0	0	0.062	0.181	0	0.462	0.551
ABI2	VASP	2	2	9606.ENSP00000295851	9606.ENSP00000245932	0	0	0	0	0.065	0.281	0	0.253	0.454
ABI2	GAB1	2	2	9606.ENSP00000295851	9606.ENSP00000262995	0	0	0	0	0	0.262	0	0.386	0.527
ABI2	MAPK3	2	2	9606.ENSP00000295851	9606.ENSP00000263025	0	0	0	0	0.062	0	0.9	0.083	0.906
ABI2	NCKAP1L	2	2	9606.ENSP00000295851	9606.ENSP00000293373	0	0	0	0	0.064	0.426	0.9	0.646	0.978
ABI2	ARPC5	2	2	9606.ENSP00000295851	9606.ENSP00000294742	0	0	0	0	0	0	0.9	0.601	0.958
ABI2	SOCS7	2	2	9606.ENSP00000295851	9606.ENSP00000482229	0	0	0	0	0	0	0	0.415	0.414
ABI2	CRK	2	2	9606.ENSP00000295851	9606.ENSP00000300574	0	0	0	0	0.065	0	0	0.405	0.42
ABI2	HNRNPK	2	7	9606.ENSP00000295851	9606.ENSP00000365439	0	0	0	0	0.112	0.242	0	0.259	0.457
ABI2	CRKL	2	2	9606.ENSP00000295851	9606.ENSP00000346300	0	0	0	0	0.065	0	0	0.456	0.47
ABI2	SOS1	2	2	9606.ENSP00000295851	9606.ENSP00000387784	0	0	0	0	0.062	0.181	0	0.533	0.61
ABI2	APBB1IP	2	2	9606.ENSP00000295851	9606.ENSP00000365411	0	0	0	0	0	0.533	0	0.261	0.64
ABI2	GRB2	2	2	9606.ENSP00000295851	9606.ENSP00000376345	0	0	0	0	0.062	0	0.6	0.146	0.651
ABI2	ACTB	2	2	9606.ENSP00000295851	9606.ENSP00000349960	0	0	0	0	0	0.077	0.6	0.177	0.669
ABI2	NCK1	2	2	9606.ENSP00000295851	9606.ENSP00000417273	0	0	0	0.567	0.062	0.25	0.6	0.684	0.782
ABI2	CDC42	2	2	9606.ENSP00000295851	9606.ENSP00000383118	0	0	0	0	0.062	0.177	0.6	0.471	0.815
ABI2	ABL2	2	2	9606.ENSP00000295851	9606.ENSP00000427562	0	0	0	0	0	0.706	0	0.622	0.884
ABI2	WAS	2	2	9606.ENSP00000295851	9606.ENSP00000365891	0	0	0	0	0.049	0.532	0.6	0.671	0.933
ABI2	RAC1	2	2	9606.ENSP00000295851	9606.ENSP00000348461	0	0	0	0	0.062	0.356	0.9	0.426	0.96
ABI2	ABL1	2	2	9606.ENSP00000295851	9606.ENSP00000361423	0	0	0	0	0.062	0.95	0.9	0.958	0.999
ABL1	CD22	2	2	9606.ENSP00000361423	9606.ENSP00000085219	0	0	0	0	0	0.075	0	0.467	0.485
ABL1	MAPK1	2	2	9606.ENSP00000361423	9606.ENSP00000215832	0	0	0	0.587	0.062	0.148	0	0.857	0.459
ABL1	SOS2	2	2	9606.ENSP00000361423	9606.ENSP00000216373	0	0	0	0	0.066	0.338	0	0.207	0.467
ABL1	STUB1	2	1	9606.ENSP00000361423	9606.ENSP00000219548	0	0	0	0	0	0.696	0	0.265	0.767
ABL1	PAG1	2	2	9606.ENSP00000361423	9606.ENSP00000220597	0	0	0	0	0	0.29	0	0.19	0.4
ABL1	CCND1	2	4	9606.ENSP00000361423	9606.ENSP00000227507	0	0	0	0	0.07	0	0.9	0.505	0.949
ABL1	GAPDH	2	1	9606.ENSP00000361423	9606.ENSP00000229239	0	0	0	0	0	0.065	0	0.474	0.487
ABL1	MAPK14	2	2	9606.ENSP00000361423	9606.ENSP00000229795	0	0	0	0.623	0.062	0.148	0.6	0.461	0.709
ABL1	MLH1	2	4	9606.ENSP00000361423	9606.ENSP00000231790	0.041	0	0	0	0	0	0	0.734	0.735
ABL1	DOK1	2	2	9606.ENSP00000361423	9606.ENSP00000233668	0	0	0	0	0	0.883	0	0.704	0.964
ABL1	SORBS3	2	2	9606.ENSP00000361423	9606.ENSP00000240123	0	0	0	0	0.076	0.334	0	0.251	0.499
ABL1	PLCG1	2	2	9606.ENSP00000361423	9606.ENSP00000244007	0	0	0	0.54	0.097	0.517	0.9	0.467	0.962
ABL1	VASP	2	2	9606.ENSP00000361423	9606.ENSP00000245932	0	0	0	0	0.054	0.369	0	0.609	0.746
ABL1	PTPN12	2	2	9606.ENSP00000361423	9606.ENSP00000248594	0	0	0	0	0.062	0.301	0	0.46	0.615
ABL1	YWHAH	2	2	9606.ENSP00000361423	9606.ENSP00000248975	0	0	0	0	0	0.722	0	0.123	0.745
ABL1	KRAS	2	2	9606.ENSP00000361423	9606.ENSP00000256078	0	0	0	0	0	0.14	0	0.569	0.614
ABL1	CABLES1	2	4	9606.ENSP00000361423	9606.ENSP00000256925	0	0	0	0	0.086	0.213	0.9	0.332	0.945
ABL1	MDM2	2	4	9606.ENSP00000361423	9606.ENSP00000258149	0	0	0	0	0	0.68	0.9	0.759	0.991
ABL1	HUS1	2	4	9606.ENSP00000361423	9606.ENSP00000258774	0	0	0	0	0	0	0	0.433	0.433
ABL1	BLK	2	2	9606.ENSP00000361423	9606.ENSP00000259089	0	0	0	0.879	0	0	0.9	0.656	0.907
ABL1	PDGFRB	2	2	9606.ENSP00000361423	9606.ENSP00000261799	0	0	0	0.579	0.089	0.331	0.9	0.683	0.952
ABL1	CREBBP	2	4	9606.ENSP00000361423	9606.ENSP00000262367	0	0	0	0	0.062	0.12	0	0.333	0.401
ABL1	PRDX1	2	1	9606.ENSP00000361423	9606.ENSP00000262746	0	0	0	0	0	0.308	0	0.955	0.968
ABL1	EP300	2	4	9606.ENSP00000361423	9606.ENSP00000263253	0	0	0	0	0.062	0.332	0	0.398	0.59
ABL1	PIK3CA	2	2	9606.ENSP00000361423	9606.ENSP00000263967	0	0	0	0	0.062	0.104	0	0.52	0.561
ABL1	CBL	2	2	9606.ENSP00000361423	9606.ENSP00000264033	0	0	0	0	0.062	0.908	0.6	0.798	0.992
ABL1	YWHAE	2	2	9606.ENSP00000361423	9606.ENSP00000264335	0	0	0	0	0	0.69	0	0.201	0.742
ABL1	STAT3	2	2	9606.ENSP00000361423	9606.ENSP00000264657	0	0	0	0	0	0.14	0	0.52	0.57
ABL1	CDK2	2	4	9606.ENSP00000361423	9606.ENSP00000266970	0	0	0	0.658	0.085	0.102	0.9	0.502	0.925
ABL1	ERBB3	2	2	9606.ENSP00000361423	9606.ENSP00000267101	0	0	0	0.578	0	0.455	0	0.453	0.554
ABL1	RB1	2	4	9606.ENSP00000361423	9606.ENSP00000267163	0	0	0	0	0.062	0.837	0.9	0.224	0.986
ABL1	PXN	2	2	9606.ENSP00000361423	9606.ENSP00000267257	0	0	0	0	0.085	0.302	0	0.791	0.855
ABL1	TP53	2	4	9606.ENSP00000361423	9606.ENSP00000269305	0	0	0	0	0	0.47	0	0.981	0.99
ABL1	ERBB2	2	2	9606.ENSP00000361423	9606.ENSP00000269571	0	0	0	0.59	0	0.667	0	0.704	0.762
ABL1	RASA1	2	2	9606.ENSP00000361423	9606.ENSP00000274376	0	0	0	0.54	0.063	0.478	0	0.341	0.563
ABL1	EGFR	2	2	9606.ENSP00000361423	9606.ENSP00000275493	0	0	0	0.591	0.069	0.838	0	0.752	0.89
ABL1	EPHA1	2	2	9606.ENSP00000361423	9606.ENSP00000275815	0	0	0	0.616	0	0	0.8	0.397	0.828
ABL1	DOK2	2	2	9606.ENSP00000361423	9606.ENSP00000276420	0	0	0	0	0	0.687	0	0.357	0.79
ABL1	NTRK2	2	2	9606.ENSP00000361423	9606.ENSP00000277120	0	0	0	0.638	0	0	0.8	0.671	0.847
ABL1	ATM	2	4	9606.ENSP00000361423	9606.ENSP00000278616	0	0	0	0	0	0.875	0.9	0.946	0.999
ABL1	FBXW7	2	4	9606.ENSP00000361423	9606.ENSP00000281708	0	0	0	0	0.063	0.06	0	0.52	0.54
ABL1	APP	2	1	9606.ENSP00000361423	9606.ENSP00000284981	0	0	0	0	0.065	0.282	0	0.392	0.556
ABL1	KIT	2	2	9606.ENSP00000361423	9606.ENSP00000288135	0	0	0	0.598	0	0.339	0	0.751	0.536
ABL1	U2AFBP	2	7	9606.ENSP00000361423	9606.ENSP00000291552	0	0	0	0	0	0	0	0.421	0.42
ABL1	STAT5B	2	2	9606.ENSP00000361423	9606.ENSP00000293328	0	0	0	0	0.055	0.477	0.8	0.688	0.965
ABL1	NCKAP1L	2	2	9606.ENSP00000361423	9606.ENSP00000293373	0	0	0	0	0	0.299	0.9	0.338	0.949
ABL1	NPM1	2	7	9606.ENSP00000361423	9606.ENSP00000296930	0	0	0	0	0	0.062	0	0.66	0.667
ABL1	INPPL1	2	2	9606.ENSP00000361423	9606.ENSP00000298229	0	0	0	0.542	0.107	0.515	0	0.693	0.689
ABL1	CRK	2	2	9606.ENSP00000361423	9606.ENSP00000300574	0	0	0	0.582	0.062	0.978	0.8	0.981	0.997
ABL1	DDB1	2	4	9606.ENSP00000361423	9606.ENSP00000301764	0	0	0	0	0.065	0.27	0	0.2	0.406
ABL1	BCL2L1	2	8	9606.ENSP00000361423	9606.ENSP00000302564	0	0	0	0	0	0.27	0	0.556	0.662
ABL1	HSPA4	2	1	9606.ENSP00000361423	9606.ENSP00000302961	0	0	0	0	0	0.531	0	0.696	0.852
ABL1	BCR	2	2	9606.ENSP00000361423	9606.ENSP00000303507	0	0	0	0	0.069	0.77	0.8	0.944	0.997
ABL1	FOS	2	2	9606.ENSP00000361423	9606.ENSP00000306245	0	0	0	0	0	0.287	0	0.396	0.551
ABL1	YWHAG	2	2	9606.ENSP00000361423	9606.ENSP00000306330	0	0	0	0	0.065	0.717	0	0.46	0.844
ABL1	CASP3	2	8	9606.ENSP00000361423	9606.ENSP00000311032	0	0	0	0	0	0.063	0	0.507	0.518
ABL1	PRKDC	2	4	9606.ENSP00000361423	9606.ENSP00000313420	0	0	0	0	0.062	0.317	0	0.805	0.864
ABL1	PAK2	2	2	9606.ENSP00000361423	9606.ENSP00000314067	0	0	0	0.585	0.064	0.296	0	0.368	0.41
ABL1	EZH2	2	4	9606.ENSP00000361423	9606.ENSP00000320147	0	0	0	0	0	0.068	0	0.518	0.531
ABL1	CALR	2	1	9606.ENSP00000361423	9606.ENSP00000320866	0	0	0	0	0.065	0.056	0	0.528	0.547
ABL1	TCHP	2	4	9606.ENSP00000361423	9606.ENSP00000324404	0	0	0	0	0	0	0	0.718	0.718
ABL1	SOCS1	2	2	9606.ENSP00000361423	9606.ENSP00000329418	0	0	0	0	0.053	0.515	0	0.282	0.641
ABL1	CASP9	2	8	9606.ENSP00000361423	9606.ENSP00000330237	0	0	0	0	0	0.286	0	0.695	0.773
ABL1	HSP90AA1	2	1	9606.ENSP00000361423	9606.ENSP00000335153	0	0	0	0	0	0.829	0	0.856	0.974
ABL1	LCK	2	2	9606.ENSP00000361423	9606.ENSP00000337825	0	0	0	0.887	0	0	0.9	0.658	0.907
ABL1	SNCA	2	1	9606.ENSP00000361423	9606.ENSP00000338345	0	0	0	0	0	0.441	0	0.288	0.585
ABL1	GRAP2	2	2	9606.ENSP00000361423	9606.ENSP00000339186	0	0	0	0.646	0	0.357	0	0.282	0.414
ABL1	CAV1	2	2	9606.ENSP00000361423	9606.ENSP00000339191	0	0	0	0	0.065	0.29	0	0.362	0.539
ABL1	MAPT	2	1	9606.ENSP00000361423	9606.ENSP00000340820	0	0	0	0	0.053	0.541	0	0.246	0.644
ABL1	PTPN11	2	2	9606.ENSP00000361423	9606.ENSP00000340944	0	0	0	0.55	0.078	0.182	0	0.843	0.509
ABL1	SFN	2	2	9606.ENSP00000361423	9606.ENSP00000340989	0	0	0	0	0	0.552	0	0.807	0.91
ABL1	STAT5A	2	2	9606.ENSP00000361423	9606.ENSP00000341208	0	0	0	0	0.055	0.345	0.8	0.688	0.956
ABL1	ERBB4	2	2	9606.ENSP00000361423	9606.ENSP00000342235	0	0	0	0.596	0	0.455	0	0.554	0.573
ABL1	JAK1	2	2	9606.ENSP00000361423	9606.ENSP00000343204	0	0	0	0.571	0	0.462	0	0.842	0.654
ABL1	CTNNB1	2	2	9606.ENSP00000361423	9606.ENSP00000344456	0	0	0	0	0.065	0.54	0.9	0.838	0.992
ABL1	CRKL	2	2	9606.ENSP00000361423	9606.ENSP00000346300	0	0	0	0.597	0.062	0.9	0.8	0.984	0.987
ABL1	FYN	2	2	9606.ENSP00000361423	9606.ENSP00000346671	0	0	0	0.88	0	0.115	0.9	0.693	0.915
ABL1	FN1	2	2	9606.ENSP00000361423	9606.ENSP00000346839	0	0	0	0	0.069	0	0	0.636	0.647
ABL1	RAC1	2	2	9606.ENSP00000361423	9606.ENSP00000348461	0	0	0	0	0	0.14	0.9	0.312	0.935
ABL1	PTPRS	2	2	9606.ENSP00000361423	9606.ENSP00000349932	0	0	0	0	0.064	0.369	0	0.188	0.479
ABL1	ACTB	2	2	9606.ENSP00000361423	9606.ENSP00000349960	0	0	0	0	0.053	0.078	0	0.628	0.647
ABL1	SH3BP1	2	2	9606.ENSP00000361423	9606.ENSP00000350018	0	0	0	0	0	0.661	0	0.085	0.677
ABL1	NF1	2	4	9606.ENSP00000361423	9606.ENSP00000351015	0	0	0	0	0.064	0.127	0	0.431	0.494
ABL1	ELN	2	2	9606.ENSP00000361423	9606.ENSP00000351807	0	0	0	0	0	0	0	0.413	0.412
ABL1	XRCC6	2	4	9606.ENSP00000361423	9606.ENSP00000352257	0	0	0	0	0	0.411	0	0.369	0.612
ABL1	STAT1	2	8	9606.ENSP00000361423	9606.ENSP00000354394	0	0	0	0	0	0.14	0	0.377	0.441
ABL1	TOP1	2	4	9606.ENSP00000361423	9606.ENSP00000354522	0	0	0	0	0.062	0.27	0	0.39	0.546
ABL1	GAB2	2	2	9606.ENSP00000361423	9606.ENSP00000354952	0	0	0	0	0	0	0	0.46	0.46
ABL1	BECN1	2	8	9606.ENSP00000361423	9606.ENSP00000355231	0	0	0	0	0	0.062	0	0.642	0.65
ABL1	PARP1	2	4	9606.ENSP00000361423	9606.ENSP00000355759	0	0	0	0	0.062	0.27	0	0.384	0.541
ABL1	PARK2	2	1	9606.ENSP00000361423	9606.ENSP00000355865	0	0	0	0	0	0.501	0	0.336	0.655
ABL1	MDM4	2	4	9606.ENSP00000361423	9606.ENSP00000356150	0	0	0	0	0	0.281	0	0.391	0.543
ABL1	IFI16	2	8	9606.ENSP00000361423	9606.ENSP00000357113	0	0	0	0	0	0	0	0.435	0.435
ABL1	MCL1	2	8	9606.ENSP00000361423	9606.ENSP00000358022	0	0	0	0	0	0	0	0.519	0.519
ABL1	PSMA7	2	7	9606.ENSP00000361423	9606.ENSP00000359910	0	0	0	0	0	0.504	0	0.304	0.64
ABL1	GNAS	2	2	9606.ENSP00000361423	9606.ENSP00000360141	0	0	0	0	0	0.159	0	0.506	0.566
ABL1	DNTT	2	8	9606.ENSP00000361423	9606.ENSP00000360216	0	0	0	0	0	0	0	0.458	0.457
ABL1	XIAP	2	8	9606.ENSP00000361423	9606.ENSP00000360242	0	0	0	0	0.053	0.116	0	0.409	0.462
ABL1	JUN	2	4	9606.ENSP00000361423	9606.ENSP00000360266	0	0	0	0	0.062	0.683	0	0.556	0.856
ABL1	HSP90AB1	2	1	9606.ENSP00000361423	9606.ENSP00000360609	0	0	0	0	0	0.237	0	0.693	0.756
ABL1	PTEN	2	2	9606.ENSP00000361423	9606.ENSP00000361021	0	0	0	0	0.062	0.111	0	0.606	0.643
ABL1	RAPGEF1	2	2	9606.ENSP00000361423	9606.ENSP00000361263	0	0	0	0	0.093	0.443	0	0.531	0.743
ABL1	CREB1	2	2	9606.ENSP00000361423	9606.ENSP00000387699	0	0	0	0	0	0.27	0	0.216	0.403
ABL1	IL6	2	8	9606.ENSP00000361423	9606.ENSP00000385675	0	0	0	0	0	0	0	0.402	0.403
ABL1	NFAT5	2	2	9606.ENSP00000361423	9606.ENSP00000457593	0	0	0	0	0	0	0	0.406	0.406
ABL1	TMPRSS2	2	4	9606.ENSP00000361423	9606.ENSP00000381588	0	0	0	0	0	0.056	0	0.402	0.411
ABL1	HIF1A	2	4	9606.ENSP00000361423	9606.ENSP00000437955	0	0	0	0	0	0.07	0	0.394	0.413
ABL1	LRRK1	2	1	9606.ENSP00000361423	9606.ENSP00000373600	0	0	0	0.543	0.053	0.407	0	0.094	0.429
ABL1	ALOX5	2	2	9606.ENSP00000361423	9606.ENSP00000363512	0	0	0	0	0	0	0	0.44	0.44
ABL1	EWSR1	2	7	9606.ENSP00000361423	9606.ENSP00000400142	0	0	0	0	0	0.131	0	0.391	0.448
ABL1	SRSF2	2	7	9606.ENSP00000361423	9606.ENSP00000376276	0	0	0	0	0	0	0	0.455	0.455
ABL1	HSPA8	2	1	9606.ENSP00000361423	9606.ENSP00000432083	0	0	0	0	0	0.333	0	0.224	0.461
ABL1	CDK1	2	4	9606.ENSP00000361423	9606.ENSP00000378699	0	0	0	0.664	0.062	0.351	0	0.471	0.461
ABL1	AR	2	4	9606.ENSP00000361423	9606.ENSP00000363822	0	0	0	0	0	0.222	0	0.339	0.464
ABL1	JAK2	2	2	9606.ENSP00000361423	9606.ENSP00000371067	0	0	0	0.577	0	0.213	0	0.774	0.467
ABL1	ROBO3	2	4	9606.ENSP00000361423	9606.ENSP00000380903	0	0	0	0	0.064	0.346	0	0.202	0.468
ABL1	NPHS1	2	2	9606.ENSP00000361423	9606.ENSP00000368190	0	0	0	0	0	0	0	0.469	0.469
ABL1	INPP5D	2	2	9606.ENSP00000361423	9606.ENSP00000405338	0	0	0	0.542	0.062	0.373	0	0.354	0.478
ABL1	CSF3R	2	2	9606.ENSP00000361423	9606.ENSP00000362195	0	0	0	0	0	0.056	0	0.47	0.478
ABL1	ESR1	2	4	9606.ENSP00000361423	9606.ENSP00000405330	0	0	0	0	0	0.145	0	0.423	0.485
ABL1	WAS	2	2	9606.ENSP00000361423	9606.ENSP00000365891	0	0	0	0	0	0.116	0	0.448	0.492
ABL1	CTTN	2	2	9606.ENSP00000361423	9606.ENSP00000365745	0	0	0	0	0	0.066	0	0.482	0.495
ABL1	RHOA	2	2	9606.ENSP00000361423	9606.ENSP00000400175	0	0	0	0	0	0.14	0	0.445	0.502
ABL1	CISH	2	2	9606.ENSP00000361423	9606.ENSP00000409346	0	0	0	0	0.053	0.182	0	0.418	0.509
ABL1	SQSTM1	2	8	9606.ENSP00000361423	9606.ENSP00000374455	0	0	0	0	0	0.317	0	0.327	0.521
ABL1	PTPRG	2	2	9606.ENSP00000361423	9606.ENSP00000418112	0	0	0	0	0.062	0.166	0	0.44	0.524
ABL1	GNB2L1	2	7	9606.ENSP00000361423	9606.ENSP00000426909	0	0	0	0	0	0.06	0	0.52	0.529
ABL1	MAP4K1	2	2	9606.ENSP00000361423	9606.ENSP00000465039	0	0	0	0.552	0.063	0.507	0	0.109	0.534
ABL1	EVL	2	2	9606.ENSP00000361423	9606.ENSP00000376652	0	0	0	0	0.054	0.519	0	0.101	0.555
ABL1	IDH1	2	1	9606.ENSP00000361423	9606.ENSP00000390265	0	0	0	0	0	0	0	0.566	0.566
ABL1	PTPN6	2	2	9606.ENSP00000361423	9606.ENSP00000391592	0	0	0	0.547	0.063	0.482	0	0.389	0.577
ABL1	PTPRC	2	2	9606.ENSP00000361423	9606.ENSP00000411355	0	0	0	0	0.062	0.245	0	0.466	0.588
ABL1	NUMB	2	1	9606.ENSP00000361423	9606.ENSP00000451300	0	0	0	0	0.064	0.16	0	0.524	0.593
ABL1	PRKCD	2	2	9606.ENSP00000361423	9606.ENSP00000378217	0	0	0	0.567	0.063	0.327	0	0.969	0.618
ABL1	VAV1	2	2	9606.ENSP00000361423	9606.ENSP00000472929	0	0	0	0.547	0.068	0.494	0	0.572	0.631
ABL1	GRB10	2	2	9606.ENSP00000361423	9606.ENSP00000381793	0	0	0	0	0.063	0.321	0	0.506	0.659
ABL1	DCC	2	2	9606.ENSP00000361423	9606.ENSP00000389140	0	0	0	0	0.053	0.536	0	0.318	0.674
ABL1	MYC	2	4	9606.ENSP00000361423	9606.ENSP00000479618	0	0	0	0	0.074	0.056	0	0.664	0.68
ABL1	HRAS	2	2	9606.ENSP00000361423	9606.ENSP00000407586	0	0	0	0	0	0.14	0	0.661	0.696
ABL1	YWHAZ	2	2	9606.ENSP00000361423	9606.ENSP00000379287	0	0	0	0	0	0.69	0	0.216	0.747
ABL1	YWHAB	2	2	9606.ENSP00000361423	9606.ENSP00000361930	0	0	0	0	0	0.722	0	0.141	0.751
ABL1	BRCA1	2	4	9606.ENSP00000361423	9606.ENSP00000418960	0	0	0	0	0	0.485	0	0.605	0.788
ABL1	APBB1	2	1	9606.ENSP00000361423	9606.ENSP00000477213	0	0	0	0	0	0.213	0	0.785	0.823
ABL1	SHC3	2	2	9606.ENSP00000361423	9606.ENSP00000364995	0	0	0	0	0.065	0.067	0.8	0.153	0.832
ABL1	CDC42	2	2	9606.ENSP00000361423	9606.ENSP00000383118	0	0	0	0	0	0.14	0.6	0.561	0.835
ABL1	NCK1	2	2	9606.ENSP00000361423	9606.ENSP00000417273	0	0	0	0.607	0.063	0.78	0	0.885	0.859
ABL1	YWHAQ	2	2	9606.ENSP00000361423	9606.ENSP00000371267	0	0	0	0	0	0.69	0	0.686	0.899
ABL1	FGR	2	2	9606.ENSP00000361423	9606.ENSP00000363117	0	0	0	0.883	0	0	0.9	0.626	0.907
ABL1	LYN	2	2	9606.ENSP00000361423	9606.ENSP00000428924	0	0	0	0.881	0	0	0.9	0.722	0.908
ABL1	BCAR1	2	2	9606.ENSP00000361423	9606.ENSP00000391669	0	0	0	0	0.076	0.495	0	0.835	0.916
ABL1	MAPK8	2	2	9606.ENSP00000361423	9606.ENSP00000378974	0	0	0	0.58	0	0.101	0.9	0.344	0.918
ABL1	PIK3R1	2	2	9606.ENSP00000361423	9606.ENSP00000428056	0	0	0	0.544	0	0.883	0	0.715	0.921
ABL1	HDAC1	2	4	9606.ENSP00000361423	9606.ENSP00000362649	0	0	0	0	0	0.078	0.9	0.351	0.934
ABL1	CDK5	2	1	9606.ENSP00000361423	9606.ENSP00000419782	0	0	0	0.66	0	0.225	0.9	0.727	0.938
ABL1	ABL2	2	2	9606.ENSP00000361423	9606.ENSP00000427562	0	0	0	0.937	0	0.486	0.9	0.758	0.948
ABL1	HCK	2	2	9606.ENSP00000361423	9606.ENSP00000444986	0	0	0	0.881	0	0.486	0.9	0.865	0.951
ABL1	CDKN1A	2	4	9606.ENSP00000361423	9606.ENSP00000384849	0	0	0	0	0	0.283	0.9	0.392	0.952
ABL1	SOS1	2	2	9606.ENSP00000361423	9606.ENSP00000387784	0	0	0	0	0.066	0.314	0.9	0.361	0.953
ABL1	SHC1	2	2	9606.ENSP00000361423	9606.ENSP00000401303	0	0	0	0.549	0.091	0.691	0.8	0.934	0.964
ABL1	NTRK1	2	2	9606.ENSP00000361423	9606.ENSP00000431418	0	0	0	0.645	0	0.486	0.9	0.933	0.964
ABL1	SRC	2	2	9606.ENSP00000361423	9606.ENSP00000362680	0	0	0	0.882	0.067	0.675	0.9	0.861	0.97
ABL1	TP73	2	4	9606.ENSP00000361423	9606.ENSP00000367545	0	0	0	0	0	0.753	0.9	0.625	0.989
ABL1	GRB2	2	2	9606.ENSP00000361423	9606.ENSP00000376345	0	0	0	0.756	0	0.885	0.9	0.989	0.99
ABL2	VASP	2	2	9606.ENSP00000427562	9606.ENSP00000245932	0	0	0	0	0.054	0.369	0	0.199	0.48
ABL2	PTPN12	2	2	9606.ENSP00000427562	9606.ENSP00000248594	0	0	0	0	0.062	0.149	0	0.537	0.598
ABL2	PDGFRB	2	2	9606.ENSP00000427562	9606.ENSP00000261799	0	0	0	0.576	0	0.331	0	0.556	0.483
ABL2	PIK3R3	2	2	9606.ENSP00000427562	9606.ENSP00000262741	0	0	0	0	0	0.325	0	0.235	0.462
ABL2	STAT3	2	2	9606.ENSP00000427562	9606.ENSP00000264657	0	0	0	0	0	0.354	0	0.178	0.446
ABL2	ERBB3	2	2	9606.ENSP00000427562	9606.ENSP00000267101	0	0	0	0.577	0	0.455	0	0.264	0.509
ABL2	ERBB2	2	2	9606.ENSP00000427562	9606.ENSP00000269571	0	0	0	0.589	0	0.667	0	0.369	0.714
ABL2	EGFR	2	2	9606.ENSP00000427562	9606.ENSP00000275493	0	0	0	0.59	0	0.705	0	0.411	0.751
ABL2	CRK	2	2	9606.ENSP00000427562	9606.ENSP00000300574	0	0	0	0.584	0.062	0.783	0.8	0.607	0.966
ABL2	BCR	2	2	9606.ENSP00000427562	9606.ENSP00000303507	0	0	0	0	0.062	0.228	0	0.309	0.456
ABL2	ERBB4	2	2	9606.ENSP00000427562	9606.ENSP00000342235	0	0	0	0.595	0	0.455	0	0.285	0.511
ABL2	CRKL	2	2	9606.ENSP00000427562	9606.ENSP00000346300	0	0	0	0.595	0.073	0.061	0.8	0.693	0.862
ABL2	ACSL5	2	1	9606.ENSP00000427562	9606.ENSP00000348429	0	0	0	0	0.062	0.058	0	0.63	0.644
ABL2	RAC1	2	2	9606.ENSP00000427562	9606.ENSP00000348461	0	0	0	0	0	0.14	0.9	0.213	0.926
ABL2	PTPRS	2	2	9606.ENSP00000427562	9606.ENSP00000349932	0	0	0	0	0.064	0.369	0	0.159	0.459
ABL2	PSMA7	2	7	9606.ENSP00000427562	9606.ENSP00000359910	0	0	0	0	0	0.296	0.9	0.44	0.957
ABL2	CTTN	2	2	9606.ENSP00000427562	9606.ENSP00000365745	0	0	0	0	0.062	0.289	0	0.749	0.818
ABL2	GRB2	2	2	9606.ENSP00000427562	9606.ENSP00000376345	0	0	0	0.757	0	0.432	0	0.314	0.471
ABL2	EVL	2	2	9606.ENSP00000427562	9606.ENSP00000376652	0	0	0	0	0.054	0.369	0	0.101	0.416
ABL2	ITGB1	2	2	9606.ENSP00000427562	9606.ENSP00000379350	0	0	0	0	0	0.141	0	0.546	0.594
ABL2	ROBO3	2	4	9606.ENSP00000427562	9606.ENSP00000380903	0	0	0	0	0.064	0.346	0	0.202	0.468
ABL2	CDC42	2	2	9606.ENSP00000427562	9606.ENSP00000383118	0	0	0	0	0	0.14	0	0.415	0.475
ABL2	DCC	2	2	9606.ENSP00000427562	9606.ENSP00000389140	0	0	0	0	0.053	0.536	0	0.302	0.666
ABL2	RHOA	2	2	9606.ENSP00000427562	9606.ENSP00000400175	0	0	0	0	0	0.14	0	0.464	0.52
ABL2	HRAS	2	2	9606.ENSP00000427562	9606.ENSP00000407586	0	0	0	0	0	0.345	0	0.299	0.521
ABL2	NCK1	2	2	9606.ENSP00000427562	9606.ENSP00000417273	0	0	0	0.613	0.063	0.487	0.9	0.426	0.955
ABL2	HSPA8	2	1	9606.ENSP00000427562	9606.ENSP00000432083	0	0	0	0	0	0.327	0	0.164	0.413
ABL2	NUMB	2	1	9606.ENSP00000427562	9606.ENSP00000451300	0	0	0	0	0.064	0.16	0	0.32	0.418
ACIN1	HNRNPL	7	7	9606.ENSP00000262710	9606.ENSP00000221419	0	0	0	0	0.284	0	0	0.199	0.402
ACIN1	DDX39A	7	7	9606.ENSP00000262710	9606.ENSP00000242776	0	0	0	0	0.154	0.077	0	0.318	0.421
ACIN1	PIAS1	7	4	9606.ENSP00000262710	9606.ENSP00000249636	0	0	0	0	0.088	0	0	0.733	0.746
ACIN1	SAFB2	7	7	9606.ENSP00000262710	9606.ENSP00000252542	0	0	0	0	0.262	0	0	0.456	0.582
ACIN1	SF1	7	7	9606.ENSP00000262710	9606.ENSP00000366604	0	0	0	0	0.162	0.27	0	0.101	0.402
ACIN1	PRPF8	7	7	9606.ENSP00000262710	9606.ENSP00000460348	0	0	0	0	0.132	0	0	0.348	0.41
ACIN1	EHMT2	7	4	9606.ENSP00000262710	9606.ENSP00000364678	0	0	0	0	0.069	0	0	0.395	0.414
ACIN1	NXF1	7	7	9606.ENSP00000262710	9606.ENSP00000436679	0	0	0	0	0.205	0	0	0.3	0.42
ACIN1	SSRP1	7	4	9606.ENSP00000262710	9606.ENSP00000278412	0	0	0	0	0.114	0.343	0	0.087	0.423
ACIN1	SNRNP200	7	7	9606.ENSP00000262710	9606.ENSP00000317123	0	0	0	0	0.187	0	0	0.338	0.44
ACIN1	THRAP3	7	7	9606.ENSP00000262710	9606.ENSP00000346634	0	0	0	0	0.105	0.129	0	0.348	0.447
ACIN1	PSMD2	7	7	9606.ENSP00000262710	9606.ENSP00000310129	0	0	0	0	0.076	0	0	0.428	0.449
ACIN1	XRCC5	7	4	9606.ENSP00000262710	9606.ENSP00000375978	0	0	0	0	0.111	0	0	0.407	0.45
ACIN1	HNRNPA1	7	7	9606.ENSP00000262710	9606.ENSP00000341826	0	0	0	0	0.237	0.206	0	0.172	0.455
ACIN1	SNRNP70	7	7	9606.ENSP00000262710	9606.ENSP00000472998	0	0	0	0	0.294	0.129	0	0.189	0.458
ACIN1	UPF1	7	7	9606.ENSP00000262710	9606.ENSP00000470142	0	0	0	0	0.337	0	0	0.22	0.461
ACIN1	SF3B1	7	7	9606.ENSP00000262710	9606.ENSP00000335321	0	0	0	0	0.205	0	0	0.354	0.465
ACIN1	KIAA1429	7	7	9606.ENSP00000262710	9606.ENSP00000297591	0	0	0	0	0.1	0	0	0.457	0.49
ACIN1	U2AFBP	7	7	9606.ENSP00000262710	9606.ENSP00000291552	0	0	0	0	0.051	0.477	0	0.065	0.495
ACIN1	LRRK2	7	1	9606.ENSP00000262710	9606.ENSP00000298910	0	0	0	0	0	0.495	0	0.055	0.502
ACIN1	SRSF3	7	7	9606.ENSP00000262710	9606.ENSP00000362820	0	0	0	0	0.193	0	0	0.43	0.52
ACIN1	HNRNPH1	7	7	9606.ENSP00000262710	9606.ENSP00000349168	0	0	0	0	0.286	0.27	0	0.176	0.533
ACIN1	U2AF2	7	7	9606.ENSP00000262710	9606.ENSP00000307863	0	0	0	0	0.225	0.31	0	0.208	0.539
ACIN1	SRSF7	7	7	9606.ENSP00000262710	9606.ENSP00000325905	0	0	0	0	0.31	0	0	0.438	0.596
ACIN1	RFC3	7	4	9606.ENSP00000262710	9606.ENSP00000369411	0	0	0	0	0.066	0	0	0.622	0.632
ACIN1	PRPF40A	7	7	9606.ENSP00000262710	9606.ENSP00000386458	0	0	0	0	0.147	0.681	0	0.09	0.731
ACIN1	EIF4A3	7	7	9606.ENSP00000262710	9606.ENSP00000269349	0	0	0	0	0.119	0.315	0	0.614	0.747
ACIN1	SRPK1	7	7	9606.ENSP00000262710	9606.ENSP00000362931	0	0	0	0	0.049	0.717	0	0.144	0.75
ACIN1	SRRM1	7	7	9606.ENSP00000262710	9606.ENSP00000326261	0	0	0	0	0.318	0.39	0	0.447	0.75
ACIN1	HNRNPU	7	7	9606.ENSP00000262710	9606.ENSP00000283179	0	0	0	0	0.145	0	0	0.885	0.898
ACIN1	CASP3	7	8	9606.ENSP00000262710	9606.ENSP00000311032	0	0	0	0	0	0.24	0.9	0.416	0.951
ACIN1	API5	7	7	9606.ENSP00000262710	9606.ENSP00000431391	0	0	0	0	0.119	0.412	0	0.955	0.975
ACSL3	CASP3	1	8	9606.ENSP00000350012	9606.ENSP00000311032	0	0	0	0	0.061	0.058	0	0.377	0.401
ACSL3	HADHB	1	1	9606.ENSP00000350012	9606.ENSP00000325136	0.069	0	0	0	0.166	0.129	0	0.431	0.564
ACSL3	PSEN1	1	1	9606.ENSP00000350012	9606.ENSP00000326366	0	0	0	0	0.062	0	0	0.435	0.447
ACSL3	ACSL5	1	1	9606.ENSP00000350012	9606.ENSP00000348429	0	0	0.429	0.785	0.064	0.117	0.6	0.81	0.728
ACSL3	NDRG1	1	2	9606.ENSP00000350012	9606.ENSP00000404854	0	0	0	0	0	0.27	0	0.212	0.4
ACSL3	CASP7	1	8	9606.ENSP00000350012	9606.ENSP00000358327	0	0	0	0	0.061	0.058	0	0.383	0.407
ACSL3	LYN	1	2	9606.ENSP00000350012	9606.ENSP00000428924	0	0	0	0	0.062	0.282	0	0.471	0.613
ACSL5	CASP3	1	8	9606.ENSP00000348429	9606.ENSP00000311032	0	0	0	0	0.061	0.062	0	0.398	0.424
ACSL5	HADHB	1	1	9606.ENSP00000348429	9606.ENSP00000325136	0.069	0	0	0	0.166	0.129	0	0.379	0.524
ACSL5	CASP7	1	8	9606.ENSP00000348429	9606.ENSP00000358327	0	0	0	0	0.088	0.062	0	0.372	0.416
ACSL5	APOA4	1	1	9606.ENSP00000348429	9606.ENSP00000350425	0	0	0	0	0.105	0.084	0	0.358	0.428
ACTB	CFTR	2	1	9606.ENSP00000349960	9606.ENSP00000003084	0	0	0	0	0	0.561	0	0.468	0.756
ACTB	GABARAPL2	2	1	9606.ENSP00000349960	9606.ENSP00000037243	0	0	0	0	0.065	0.116	0	0.437	0.494
ACTB	DCN	2	2	9606.ENSP00000349960	9606.ENSP00000052754	0	0	0	0	0.049	0.122	0	0.401	0.456
ACTB	GRN	2	1	9606.ENSP00000349960	9606.ENSP00000053867	0	0	0	0	0.141	0.148	0	0.318	0.457
ACTB	HDAC7	2	4	9606.ENSP00000349960	9606.ENSP00000080059	0	0	0	0	0.049	0.142	0	0.339	0.413
ACTB	TNFRSF1A	2	8	9606.ENSP00000349960	9606.ENSP00000162749	0	0	0	0	0.062	0	0	0.559	0.569
ACTB	KRT14	2	6	9606.ENSP00000349960	9606.ENSP00000167586	0	0	0	0	0	0	0	0.524	0.524
ACTB	KEAP1	2	4	9606.ENSP00000349960	9606.ENSP00000171111	0	0	0	0	0	0.065	0	0.691	0.7
ACTB	ITGB4	2	2	9606.ENSP00000349960	9606.ENSP00000200181	0	0	0	0	0.055	0.066	0.6	0.374	0.749
ACTB	MAPK1	2	2	9606.ENSP00000349960	9606.ENSP00000215832	0	0	0	0	0.049	0.064	0	0.607	0.62
ACTB	MYH9	2	2	9606.ENSP00000349960	9606.ENSP00000216181	0	0	0	0	0.148	0.717	0.8	0.635	0.98
ACTB	RBX1	2	4	9606.ENSP00000349960	9606.ENSP00000216225	0	0	0	0	0.053	0.128	0.9	0.357	0.939
ACTB	GZMB	2	8	9606.ENSP00000349960	9606.ENSP00000216341	0	0	0	0	0	0	0	0.459	0.459
ACTB	APEX1	2	4	9606.ENSP00000349960	9606.ENSP00000216714	0	0	0	0	0.114	0	0	0.534	0.571
ACTB	AURKA	2	4	9606.ENSP00000349960	9606.ENSP00000216911	0	0	0	0	0.062	0.061	0	0.467	0.489
ACTB	MYL12A	2	2	9606.ENSP00000349960	9606.ENSP00000217652	0	0	0	0	0.091	0.232	0.6	0.311	0.782
ACTB	STUB1	2	1	9606.ENSP00000349960	9606.ENSP00000219548	0	0	0	0	0	0.27	0	0.544	0.653
ACTB	AGO2	2	7	9606.ENSP00000349960	9606.ENSP00000220592	0	0	0	0	0	0.101	0	0.546	0.574
ACTB	HNRNPL	2	7	9606.ENSP00000349960	9606.ENSP00000221419	0	0	0	0	0.062	0.253	0	0.26	0.436
ACTB	FBL	2	7	9606.ENSP00000349960	9606.ENSP00000221801	0	0	0	0	0.062	0	0	0.46	0.472
ACTB	TGFB1	2	2	9606.ENSP00000349960	9606.ENSP00000221930	0	0	0	0	0.081	0	0	0.592	0.609
ACTB	SERPINE1	2	2	9606.ENSP00000349960	9606.ENSP00000223095	0	0	0	0	0.056	0	0	0.584	0.591
ACTB	FIS1	2	1	9606.ENSP00000349960	9606.ENSP00000223136	0	0	0	0	0.062	0.065	0	0.527	0.549
ACTB	VTN	2	2	9606.ENSP00000349960	9606.ENSP00000226218	0	0	0	0	0	0	0	0.435	0.435
ACTB	CCND1	2	4	9606.ENSP00000349960	9606.ENSP00000227507	0	0	0	0	0.052	0	0	0.845	0.847
ACTB	PANX1	2	8	9606.ENSP00000349960	9606.ENSP00000227638	0	0	0	0	0	0	0	0.459	0.46
ACTB	GAPDH	2	1	9606.ENSP00000349960	9606.ENSP00000229239	0	0	0	0	0.344	0.382	0	0.938	0.972
ACTB	MAPK14	2	2	9606.ENSP00000349960	9606.ENSP00000229795	0	0	0	0	0	0.064	0	0.649	0.657
ACTB	NR3C1	2	1	9606.ENSP00000349960	9606.ENSP00000231509	0	0	0	0	0	0.056	0.9	0.573	0.956
ACTB	ENO1	2	1	9606.ENSP00000349960	9606.ENSP00000234590	0	0	0	0	0.19	0.155	0	0.518	0.641
ACTB	APOA1	2	1	9606.ENSP00000349960	9606.ENSP00000236850	0	0	0	0	0	0	0	0.485	0.485
ACTB	TTR	2	1	9606.ENSP00000349960	9606.ENSP00000237014	0	0	0	0	0.049	0.062	0	0.423	0.44
ACTB	TNFSF10	2	8	9606.ENSP00000349960	9606.ENSP00000241261	0	0	0	0	0	0	0	0.468	0.468
ACTB	UNG	2	4	9606.ENSP00000349960	9606.ENSP00000242576	0	0.016	0	0	0.062	0	0	0.402	0.415
ACTB	PLCG1	2	2	9606.ENSP00000349960	9606.ENSP00000244007	0	0	0	0	0	0	0	0.471	0.471
ACTB	HIST1H4F	2	4	9606.ENSP00000349960	9606.ENSP00000244537	0	0	0	0	0.058	0.863	0	0.576	0.94
ACTB	VASP	2	2	9606.ENSP00000349960	9606.ENSP00000245932	0	0	0	0	0.093	0	0.8	0.463	0.894
ACTB	CANX	2	1	9606.ENSP00000349960	9606.ENSP00000247461	0	0	0	0	0.079	0	0	0.708	0.72
ACTB	TUBA4A	2	1	9606.ENSP00000349960	9606.ENSP00000248437	0	0	0	0	0.062	0.149	0.3	0.456	0.655
ACTB	HSPB1	2	1	9606.ENSP00000349960	9606.ENSP00000248553	0	0	0	0	0.062	0.061	0	0.611	0.628
ACTB	YWHAH	2	2	9606.ENSP00000349960	9606.ENSP00000248975	0	0	0	0	0.209	0.103	0	0.283	0.447
ACTB	EGLN3	2	4	9606.ENSP00000349960	9606.ENSP00000250457	0	0	0	0	0.055	0	0	0.412	0.42
ACTB	RAF1	2	2	9606.ENSP00000349960	9606.ENSP00000251849	0	0	0	0	0.053	0.078	0	0.569	0.591
ACTB	TSG101	2	1	9606.ENSP00000349960	9606.ENSP00000251968	0	0	0	0	0.076	0.078	0	0.535	0.57
ACTB	KRT5	2	6	9606.ENSP00000349960	9606.ENSP00000252242	0	0	0	0	0.062	0	0	0.47	0.482
ACTB	APOE	2	1	9606.ENSP00000349960	9606.ENSP00000252486	0	0	0	0	0.049	0.116	0	0.621	0.654
ACTB	ACTN4	2	2	9606.ENSP00000349960	9606.ENSP00000252699	0	0	0	0	0.111	0.259	0.8	0.483	0.922
ACTB	FUS	2	7	9606.ENSP00000349960	9606.ENSP00000254108	0	0	0	0	0.056	0.27	0	0.297	0.473
ACTB	SNAP25	2	1	9606.ENSP00000349960	9606.ENSP00000254976	0	0	0	0	0.062	0	0	0.488	0.499
ACTB	KRAS	2	2	9606.ENSP00000349960	9606.ENSP00000256078	0	0	0	0	0	0.104	0	0.689	0.709
ACTB	IPO8	2	7	9606.ENSP00000349960	9606.ENSP00000256079	0	0	0	0	0.049	0.057	0	0.395	0.41
ACTB	EIF2S1	2	7	9606.ENSP00000349960	9606.ENSP00000256383	0	0	0	0	0.063	0	0	0.615	0.624
ACTB	PDGFRA	2	2	9606.ENSP00000349960	9606.ENSP00000257290	0	0	0	0	0	0	0	0.435	0.435
ACTB	MDM2	2	4	9606.ENSP00000349960	9606.ENSP00000258149	0	0	0	0	0	0.27	0	0.688	0.762
ACTB	RIPK1	2	8	9606.ENSP00000349960	9606.ENSP00000259808	0	0	0	0	0.053	0.078	0	0.469	0.495
ACTB	TLR2	2	8	9606.ENSP00000349960	9606.ENSP00000260010	0	0	0	0	0	0.122	0	0.668	0.696
ACTB	MMP13	2	2	9606.ENSP00000349960	9606.ENSP00000260302	0	0	0	0	0	0	0	0.594	0.594
ACTB	THBS1	2	2	9606.ENSP00000349960	9606.ENSP00000260356	0	0	0	0	0.052	0	0	0.488	0.494
ACTB	LMNB1	2	4	9606.ENSP00000349960	9606.ENSP00000261366	0	0	0	0	0.089	0.212	0	0.715	0.778
ACTB	CDH1	2	2	9606.ENSP00000349960	9606.ENSP00000261769	0	0	0	0	0	0	0	0.846	0.846
ACTB	PDGFRB	2	2	9606.ENSP00000349960	9606.ENSP00000261799	0	0	0	0	0	0	0	0.489	0.489
ACTB	RAB11A	2	1	9606.ENSP00000349960	9606.ENSP00000261890	0	0	0	0	0.073	0.198	0	0.479	0.58
ACTB	ATP5B	2	1	9606.ENSP00000349960	9606.ENSP00000262030	0	0	0	0	0.21	0.185	0	0.488	0.642
ACTB	CREBBP	2	4	9606.ENSP00000349960	9606.ENSP00000262367	0	0	0	0	0	0.161	0.9	0.435	0.948
ACTB	PRDX1	2	1	9606.ENSP00000349960	9606.ENSP00000262746	0	0	0	0	0.064	0.07	0	0.471	0.499
ACTB	SAMHD1	2	7	9606.ENSP00000349960	9606.ENSP00000262878	0	0	0	0	0.062	0.27	0	0.314	0.489
ACTB	MAPK3	2	2	9606.ENSP00000349960	9606.ENSP00000263025	0	0	0	0	0	0.064	0	0.887	0.89
ACTB	PLD2	2	2	9606.ENSP00000349960	9606.ENSP00000263088	0	0	0	0	0.062	0.284	0	0.267	0.465
ACTB	EP300	2	4	9606.ENSP00000349960	9606.ENSP00000263253	0	0	0	0	0	0.239	0.65	0.521	0.861
ACTB	IL1B	2	8	9606.ENSP00000349960	9606.ENSP00000263341	0	0	0	0	0	0	0	0.856	0.856
ACTB	EED	2	4	9606.ENSP00000349960	9606.ENSP00000263360	0	0	0	0	0.062	0.246	0	0.258	0.429
ACTB	BIRC3	2	8	9606.ENSP00000349960	9606.ENSP00000263464	0	0	0	0	0	0.06	0	0.522	0.532
ACTB	PIK3CA	2	2	9606.ENSP00000349960	9606.ENSP00000263967	0	0	0	0	0	0.153	0	0.552	0.604
ACTB	CBL	2	2	9606.ENSP00000349960	9606.ENSP00000264033	0	0	0	0	0.053	0.48	0	0.386	0.671
ACTB	TUBB4A	2	1	9606.ENSP00000349960	9606.ENSP00000264071	0	0	0	0	0.085	0.166	0.3	0.456	0.67
ACTB	YWHAE	2	2	9606.ENSP00000349960	9606.ENSP00000264335	0	0	0	0	0.095	0.103	0	0.396	0.467
ACTB	CUL3	2	4	9606.ENSP00000349960	9606.ENSP00000264414	0	0	0	0	0.062	0	0	0.475	0.486
ACTB	FGF2	2	2	9606.ENSP00000349960	9606.ENSP00000264498	0	0	0	0	0	0	0	0.75	0.75
ACTB	STAT3	2	2	9606.ENSP00000349960	9606.ENSP00000264657	0	0	0	0	0	0	0	0.806	0.806
ACTB	ICAM1	2	2	9606.ENSP00000349960	9606.ENSP00000264832	0	0	0	0	0	0.129	0	0.722	0.748
ACTB	ZAP70	2	2	9606.ENSP00000349960	9606.ENSP00000264972	0	0	0	0	0.053	0.078	0	0.403	0.433
ACTB	RAB7A	2	1	9606.ENSP00000349960	9606.ENSP00000265062	0	0	0	0	0.132	0.149	0	0.562	0.649
ACTB	CASP6	2	8	9606.ENSP00000349960	9606.ENSP00000265164	0	0	0	0	0	0.156	0.8	0.469	0.902
ACTB	VDAC1	2	1	9606.ENSP00000349960	9606.ENSP00000265333	0	0	0	0	0.065	0.143	0	0.619	0.668
ACTB	SRF	2	4	9606.ENSP00000349960	9606.ENSP00000265354	0	0	0	0	0.055	0.118	0	0.491	0.538
ACTB	CDK2	2	4	9606.ENSP00000349960	9606.ENSP00000266970	0	0	0	0	0.062	0.081	0	0.713	0.731
ACTB	ERBB3	2	2	9606.ENSP00000349960	9606.ENSP00000267101	0	0	0	0	0	0.128	0	0.549	0.59
ACTB	RB1	2	4	9606.ENSP00000349960	9606.ENSP00000267163	0	0	0	0	0.062	0	0	0.538	0.548
ACTB	PXN	2	2	9606.ENSP00000349960	9606.ENSP00000267257	0	0	0	0	0.087	0.056	0	0.609	0.634
ACTB	IQGAP1	2	2	9606.ENSP00000349960	9606.ENSP00000268182	0	0	0	0	0.062	0.605	0.8	0.56	0.963
ACTB	UQCRC2	2	1	9606.ENSP00000349960	9606.ENSP00000268379	0	0	0	0	0.051	0.115	0	0.402	0.454
ACTB	MAP1LC3B	2	1	9606.ENSP00000349960	9606.ENSP00000268607	0	0	0	0	0.065	0.094	0	0.792	0.808
ACTB	GATA6	2	4	9606.ENSP00000349960	9606.ENSP00000269216	0	0	0	0	0.062	0.097	0	0.419	0.465
ACTB	TP53	2	4	9606.ENSP00000349960	9606.ENSP00000269305	0	0	0	0	0.062	0.128	0	0.881	0.894
ACTB	ARHGDIA	2	2	9606.ENSP00000349960	9606.ENSP00000269321	0	0	0	0	0.168	0.082	0	0.459	0.551
ACTB	EIF4A3	2	7	9606.ENSP00000349960	9606.ENSP00000269349	0	0	0	0	0.063	0.278	0	0.217	0.424
ACTB	ERBB2	2	2	9606.ENSP00000349960	9606.ENSP00000269571	0	0	0	0	0	0.27	0	0.855	0.89
ACTB	FCGR2A	2	2	9606.ENSP00000349960	9606.ENSP00000271450	0	0	0	0	0	0	0	0.485	0.485
ACTB	CALM2	2	2	9606.ENSP00000349960	9606.ENSP00000272298	0	0	0	0	0.053	0.247	0	0.275	0.438
ACTB	RPS27A	2	4	9606.ENSP00000349960	9606.ENSP00000272317	0	0.005	0	0	0.063	0.168	0	0.395	0.488
ACTB	RAB5A	2	1	9606.ENSP00000349960	9606.ENSP00000273047	0	0	0	0	0.086	0.058	0	0.506	0.537
ACTB	EGFR	2	2	9606.ENSP00000349960	9606.ENSP00000275493	0	0	0	0	0	0.415	0	0.766	0.857
ACTB	TNFRSF10B	2	8	9606.ENSP00000349960	9606.ENSP00000276431	0	0	0	0	0.062	0	0	0.588	0.597
ACTB	NTRK2	2	2	9606.ENSP00000349960	9606.ENSP00000277120	0	0	0	0	0.053	0.078	0	0.579	0.6
ACTB	PAK1	2	2	9606.ENSP00000349960	9606.ENSP00000278568	0	0	0	0	0	0.112	0	0.355	0.403
ACTB	RPS3	2	7	9606.ENSP00000349960	9606.ENSP00000278572	0	0	0	0	0.087	0.09	0	0.34	0.404
ACTB	ATM	2	4	9606.ENSP00000349960	9606.ENSP00000278616	0	0	0	0	0	0.061	0	0.705	0.711
ACTB	IL18	2	8	9606.ENSP00000349960	9606.ENSP00000280357	0	0	0	0	0.049	0	0	0.591	0.594
ACTB	TJP1	2	2	9606.ENSP00000349960	9606.ENSP00000281537	0	0	0	0	0	0.284	0.8	0.745	0.96
ACTB	FBXW7	2	4	9606.ENSP00000349960	9606.ENSP00000281708	0	0	0	0	0	0.056	0	0.432	0.441
ACTB	FLT1	2	2	9606.ENSP00000349960	9606.ENSP00000282397	0	0	0	0	0	0	0	0.583	0.583
ACTB	GRIA4	2	2	9606.ENSP00000349960	9606.ENSP00000282499	0	0	0	0	0	0.322	0	0.299	0.505
ACTB	SMARCA5	2	4	9606.ENSP00000349960	9606.ENSP00000283131	0	0	0	0	0.062	0.167	0.65	0.251	0.767
ACTB	HNRNPU	2	7	9606.ENSP00000349960	9606.ENSP00000283179	0	0	0	0	0.062	0.494	0	0.299	0.638
ACTB	UCHL1	2	1	9606.ENSP00000349960	9606.ENSP00000284440	0	0	0	0	0.049	0	0	0.476	0.48
ACTB	APP	2	1	9606.ENSP00000349960	9606.ENSP00000284981	0	0	0	0	0.063	0.299	0	0.688	0.777
ACTB	CASP10	2	8	9606.ENSP00000349960	9606.ENSP00000286186	0	0	0	0	0	0.156	0	0.365	0.441
ACTB	PPARG	2	4	9606.ENSP00000349960	9606.ENSP00000287820	0	0	0	0	0	0.056	0.6	0.747	0.896
ACTB	KIT	2	2	9606.ENSP00000349960	9606.ENSP00000288135	0	0	0	0	0	0	0	0.662	0.663
ACTB	PIK3CB	2	2	9606.ENSP00000349960	9606.ENSP00000289153	0	0	0	0	0	0.153	0	0.411	0.48
ACTB	ACTC1	2	2	9606.ENSP00000349960	9606.ENSP00000290378	0	0	0	0.986	0.948	0.232	0	0.362	0.958
ACTB	AP2M1	2	1	9606.ENSP00000349960	9606.ENSP00000292807	0	0	0	0	0.184	0.23	0	0.343	0.551
ACTB	BAX	2	8	9606.ENSP00000349960	9606.ENSP00000293288	0	0	0	0	0.066	0.056	0	0.606	0.622
ACTB	STAT5B	2	2	9606.ENSP00000349960	9606.ENSP00000293328	0	0	0	0	0	0	0	0.612	0.612
ACTB	NCKAP1L	2	2	9606.ENSP00000349960	9606.ENSP00000293373	0	0	0	0	0.062	0.073	0.6	0.118	0.652
ACTB	VCAM1	2	2	9606.ENSP00000349960	9606.ENSP00000294728	0	0	0	0	0	0.094	0	0.629	0.649
ACTB	ARPC5	2	2	9606.ENSP00000349960	9606.ENSP00000294742	0	0	0	0	0.163	0.247	0.6	0.241	0.783
ACTB	ALB	2	1	9606.ENSP00000349960	9606.ENSP00000295897	0	0	0	0	0	0.155	0	0.908	0.919
ACTB	SYN1	2	1	9606.ENSP00000349960	9606.ENSP00000295987	0	0	0	0	0	0.102	0	0.553	0.582
ACTB	ITGB5	2	2	9606.ENSP00000349960	9606.ENSP00000296181	0	0	0	0	0	0.066	0.6	0.3	0.715
ACTB	ITGA2	2	2	9606.ENSP00000349960	9606.ENSP00000296585	0	0	0	0	0.047	0	0.6	0.435	0.766
ACTB	NPM1	2	7	9606.ENSP00000349960	9606.ENSP00000296930	0	0	0	0	0.062	0.114	0	0.466	0.518
ACTB	HSPA9	2	1	9606.ENSP00000349960	9606.ENSP00000297185	0	0	0	0	0.062	0.182	0	0.48	0.567
ACTB	ARF6	2	2	9606.ENSP00000349960	9606.ENSP00000298316	0	0	0	0	0.073	0.104	0	0.458	0.511
ACTB	HPRT1	2	1	9606.ENSP00000349960	9606.ENSP00000298556	0	0	0	0	0.053	0	0	0.806	0.808
ACTB	LRRK2	2	1	9606.ENSP00000349960	9606.ENSP00000298910	0	0	0	0	0.062	0.457	0	0.64	0.801
ACTB	PPIB	2	1	9606.ENSP00000349960	9606.ENSP00000300026	0	0	0	0	0.096	0.06	0	0.535	0.571
ACTB	NOD2	2	8	9606.ENSP00000349960	9606.ENSP00000300589	0	0	0	0	0.062	0	0	0.403	0.416
ACTB	TUBA1A	2	1	9606.ENSP00000349960	9606.ENSP00000301071	0	0	0	0	0.166	0.176	0.3	0.584	0.774
ACTB	AXL	2	2	9606.ENSP00000349960	9606.ENSP00000301178	0	0	0	0	0.053	0.078	0	0.541	0.564
ACTB	PRDX2	2	1	9606.ENSP00000349960	9606.ENSP00000301522	0	0	0	0	0.062	0.07	0	0.469	0.497
ACTB	BIRC5	2	4	9606.ENSP00000349960	9606.ENSP00000301633	0	0	0	0	0	0.06	0	0.457	0.467
ACTB	DDB1	2	4	9606.ENSP00000349960	9606.ENSP00000301764	0	0	0	0	0.064	0	0.9	0.315	0.93
ACTB	FADD	2	8	9606.ENSP00000349960	9606.ENSP00000301838	0	0	0	0	0.061	0	0	0.529	0.538
ACTB	HSPB2	2	1	9606.ENSP00000349960	9606.ENSP00000302476	0	0	0	0	0.062	0.208	0	0.575	0.657
ACTB	MAP2K1	2	2	9606.ENSP00000349960	9606.ENSP00000302486	0	0	0	0	0.051	0.058	0	0.721	0.729
ACTB	BCL2L1	2	8	9606.ENSP00000349960	9606.ENSP00000302564	0	0	0	0	0.052	0.069	0	0.798	0.807
ACTB	HSPA4	2	1	9606.ENSP00000349960	9606.ENSP00000302961	0	0	0	0	0.052	0.111	0	0.718	0.741
ACTB	COPS6	2	4	9606.ENSP00000349960	9606.ENSP00000304102	0	0	0	0	0	0.16	0.9	0.091	0.916
ACTB	UBB	2	4	9606.ENSP00000349960	9606.ENSP00000304697	0	0.002	0	0	0.16	0.144	0	0.366	0.504
ACTB	CEBPB	2	4	9606.ENSP00000349960	9606.ENSP00000305422	0	0	0	0	0	0	0	0.621	0.621
ACTB	PRKCE	2	2	9606.ENSP00000349960	9606.ENSP00000306124	0	0	0	0	0	0.277	0	0.293	0.467
ACTB	FOS	2	2	9606.ENSP00000349960	9606.ENSP00000306245	0	0	0	0	0	0	0	0.715	0.715
ACTB	YWHAG	2	2	9606.ENSP00000349960	9606.ENSP00000306330	0	0	0	0	0.135	0.103	0	0.365	0.464
ACTB	MCM7	2	4	9606.ENSP00000349960	9606.ENSP00000307288	0	0	0	0	0.087	0.058	0	0.403	0.441
ACTB	EEF2	2	7	9606.ENSP00000349960	9606.ENSP00000307940	0	0	0	0	0.147	0.164	0	0.562	0.66
ACTB	MMP14	2	2	9606.ENSP00000349960	9606.ENSP00000308208	0	0	0	0	0	0.161	0	0.472	0.538
ACTB	MEPCE	2	7	9606.ENSP00000349960	9606.ENSP00000308546	0	0	0	0	0.062	0.43	0	0.075	0.462
ACTB	BANF1	2	4	9606.ENSP00000349960	9606.ENSP00000310275	0	0	0	0	0.098	0.344	0	0.709	0.813
ACTB	CASP3	2	8	9606.ENSP00000349960	9606.ENSP00000311032	0	0	0	0	0.052	0.156	0.8	0.91	0.983
ACTB	RPL4	2	7	9606.ENSP00000349960	9606.ENSP00000311430	0	0	0	0	0.065	0.08	0	0.522	0.553
ACTB	UCP2	2	1	9606.ENSP00000349960	9606.ENSP00000312029	0	0	0	0	0.073	0	0	0.538	0.553
ACTB	CFLAR	2	8	9606.ENSP00000349960	9606.ENSP00000312455	0	0	0	0	0	0.156	0	0.527	0.584
ACTB	CASP2	2	8	9606.ENSP00000349960	9606.ENSP00000312664	0	0	0	0	0	0.212	0	0.493	0.583
ACTB	GNAI2	2	2	9606.ENSP00000349960	9606.ENSP00000312999	0	0	0	0	0.216	0.165	0	0.16	0.403
ACTB	PABPC1	2	7	9606.ENSP00000349960	9606.ENSP00000313007	0	0	0	0	0.098	0.091	0	0.397	0.462
ACTB	HNRNPD	2	7	9606.ENSP00000349960	9606.ENSP00000313199	0	0	0	0	0	0.294	0	0.355	0.526
ACTB	PRKDC	2	4	9606.ENSP00000349960	9606.ENSP00000313420	0	0	0	0	0	0.153	0	0.525	0.58
ACTB	KHDRBS1	2	7	9606.ENSP00000349960	9606.ENSP00000313829	0	0	0	0	0	0.143	0	0.354	0.423
ACTB	KLK3	2	4	9606.ENSP00000349960	9606.ENSP00000314151	0	0	0	0	0	0	0	0.469	0.469
ACTB	CLU	2	1	9606.ENSP00000349960	9606.ENSP00000315130	0	0	0	0	0	0	0	0.4	0.4
ACTB	CCDC101	2	4	9606.ENSP00000349960	9606.ENSP00000316114	0	0	0	0	0	0.07	0.72	0.046	0.729
ACTB	SUZ12	2	4	9606.ENSP00000349960	9606.ENSP00000316578	0	0	0	0	0.049	0	0	0.396	0.401
ACTB	MET	2	2	9606.ENSP00000349960	9606.ENSP00000317272	0	0	0	0	0.053	0.078	0	0.586	0.607
ACTB	TCP1	2	7	9606.ENSP00000349960	9606.ENSP00000317334	0	0	0	0	0.064	0.437	0.6	0.732	0.936
ACTB	NCL	2	7	9606.ENSP00000349960	9606.ENSP00000318195	0	0	0	0	0.085	0.11	0	0.488	0.548
ACTB	EZH2	2	4	9606.ENSP00000349960	9606.ENSP00000320147	0	0	0	0	0	0.057	0	0.588	0.595
ACTB	PKM	2	7	9606.ENSP00000349960	9606.ENSP00000320171	0	0	0	0	0.153	0	0	0.592	0.64
ACTB	HCLS1	2	2	9606.ENSP00000349960	9606.ENSP00000320176	0	0	0	0	0.089	0.057	0.8	0.17	0.838
ACTB	CALR	2	1	9606.ENSP00000349960	9606.ENSP00000320866	0	0	0	0	0.107	0.213	0	0.589	0.686
ACTB	CNOT1	2	7	9606.ENSP00000349960	9606.ENSP00000320949	0	0	0	0	0	0.078	0	0.436	0.457
ACTB	RPLP2	2	7	9606.ENSP00000349960	9606.ENSP00000322419	0	0	0	0	0.085	0.226	0	0.268	0.436
ACTB	SOX2	2	4	9606.ENSP00000349960	9606.ENSP00000323588	0	0	0	0	0.054	0.056	0	0.712	0.721
ACTB	PLEC	2	7	9606.ENSP00000349960	9606.ENSP00000323856	0	0	0	0	0.083	0.184	0	0.319	0.446
ACTB	SMARCE1	2	4	9606.ENSP00000349960	9606.ENSP00000323967	0	0	0	0	0.063	0.905	0.9	0.249	0.992
ACTB	HSPA5	2	1	9606.ENSP00000349960	9606.ENSP00000324173	0	0	0	0	0.064	0.225	0	0.762	0.813
ACTB	TCHP	2	4	9606.ENSP00000349960	9606.ENSP00000324404	0	0	0	0	0	0	0	0.529	0.529
ACTB	MYO1D	2	2	9606.ENSP00000349960	9606.ENSP00000324527	0	0	0	0	0.066	0.222	0.6	0.112	0.707
ACTB	FLII	2	4	9606.ENSP00000349960	9606.ENSP00000324573	0	0	0	0	0.115	0.322	0	0.243	0.506
ACTB	PPP2R1A	2	2	9606.ENSP00000349960	9606.ENSP00000324804	0	0	0	0	0.083	0.209	0	0.283	0.435
ACTB	GSK3B	2	2	9606.ENSP00000349960	9606.ENSP00000324806	0	0	0	0	0.064	0.078	0.9	0.634	0.964
ACTB	PARP10	2	4	9606.ENSP00000349960	9606.ENSP00000325618	0	0	0	0	0	0	0	0.464	0.465
ACTB	PPP1CA	2	2	9606.ENSP00000349960	9606.ENSP00000326031	0	0	0	0	0.193	0.643	0	0.387	0.808
ACTB	PSEN1	2	1	9606.ENSP00000349960	9606.ENSP00000326366	0	0	0	0	0	0	0	0.585	0.585
ACTB	CUL1	2	4	9606.ENSP00000349960	9606.ENSP00000326804	0	0	0	0	0.062	0.043	0	0.434	0.448
ACTB	BGN	2	2	9606.ENSP00000349960	9606.ENSP00000327336	0	0	0	0	0.062	0.122	0	0.34	0.409
ACTB	P4HB	2	1	9606.ENSP00000349960	9606.ENSP00000327801	0	0	0	0	0.111	0.264	0	0.897	0.927
ACTB	HEXIM1	2	4	9606.ENSP00000349960	9606.ENSP00000328773	0	0	0	0	0	0.27	0	0.212	0.4
ACTB	KRT7	2	6	9606.ENSP00000349960	9606.ENSP00000329243	0	0	0	0	0.062	0	0	0.399	0.412
ACTB	SP1	2	4	9606.ENSP00000349960	9606.ENSP00000329357	0	0	0	0	0.062	0.075	0	0.519	0.546
ACTB	SOCS1	2	2	9606.ENSP00000349960	9606.ENSP00000329418	0	0	0	0	0	0	0	0.514	0.514
ACTB	SIRT7	2	4	9606.ENSP00000349960	9606.ENSP00000329466	0	0	0	0	0.062	0.057	0	0.392	0.415
ACTB	TBK1	2	8	9606.ENSP00000349960	9606.ENSP00000329967	0	0	0	0	0.053	0.078	0	0.529	0.552
ACTB	CASP9	2	8	9606.ENSP00000349960	9606.ENSP00000330237	0	0	0	0	0	0.156	0	0.844	0.863
ACTB	PTCH1	2	4	9606.ENSP00000349960	9606.ENSP00000332353	0	0	0	0	0	0	0	0.521	0.521
ACTB	LAMP1	2	1	9606.ENSP00000349960	9606.ENSP00000333298	0	0	0	0	0	0.062	0	0.666	0.673
ACTB	HBB	2	1	9606.ENSP00000349960	9606.ENSP00000333994	0	0	0	0	0	0.065	0	0.451	0.464
ACTB	HDAC6	2	1	9606.ENSP00000349960	9606.ENSP00000334061	0	0	0	0	0.049	0.54	0	0.495	0.76
ACTB	HSP90AA1	2	1	9606.ENSP00000349960	9606.ENSP00000335153	0	0	0	0	0.072	0.21	0	0.918	0.935
ACTB	SF3B1	2	7	9606.ENSP00000349960	9606.ENSP00000335321	0	0	0	0	0.056	0.152	0.65	0.115	0.719
ACTB	HIP1	2	1	9606.ENSP00000349960	9606.ENSP00000336747	0	0	0	0	0	0.252	0	0.26	0.422
ACTB	NLRP3	2	8	9606.ENSP00000349960	9606.ENSP00000337383	0	0	0	0	0.053	0	0	0.656	0.66
ACTB	LCK	2	2	9606.ENSP00000349960	9606.ENSP00000337825	0	0	0	0	0.053	0.11	0	0.542	0.58
ACTB	ZBTB16	2	4	9606.ENSP00000349960	9606.ENSP00000338157	0	0	0	0	0.062	0.075	0	0.377	0.412
ACTB	SNCA	2	1	9606.ENSP00000349960	9606.ENSP00000338345	0	0	0	0	0	0.317	0	0.563	0.688
ACTB	TUBB	2	1	9606.ENSP00000349960	9606.ENSP00000339001	0	0	0	0	0.147	0.195	0	0.569	0.678
ACTB	EEF1A1	2	7	9606.ENSP00000349960	9606.ENSP00000339063	0	0	0	0	0.291	0.692	0	0.67	0.921
ACTB	CAV1	2	2	9606.ENSP00000349960	9606.ENSP00000339191	0	0	0	0	0.052	0.502	0	0.609	0.8
ACTB	PLAUR	2	2	9606.ENSP00000349960	9606.ENSP00000339328	0	0	0	0	0.062	0	0	0.402	0.415
ACTB	RPL7	2	7	9606.ENSP00000349960	9606.ENSP00000339795	0	0	0	0	0.065	0.161	0	0.333	0.432
ACTB	MAPT	2	1	9606.ENSP00000349960	9606.ENSP00000340820	0	0	0	0	0.062	0.87	0	0.537	0.938
ACTB	PTPN11	2	2	9606.ENSP00000349960	9606.ENSP00000340944	0	0	0	0	0.049	0.059	0	0.47	0.484
ACTB	SFN	2	2	9606.ENSP00000349960	9606.ENSP00000340989	0	0	0	0	0.063	0.103	0	0.39	0.442
ACTB	PTK2	2	2	9606.ENSP00000349960	9606.ENSP00000341189	0	0	0	0	0	0.066	0	0.613	0.624
ACTB	STAT5A	2	2	9606.ENSP00000349960	9606.ENSP00000341208	0	0	0	0	0	0	0	0.626	0.626
ACTB	TUBB4B	2	1	9606.ENSP00000349960	9606.ENSP00000341289	0	0	0	0	0.139	0.166	0.3	0.381	0.647
ACTB	HNRNPA1	2	7	9606.ENSP00000349960	9606.ENSP00000341826	0	0	0	0	0.087	0.151	0	0.409	0.502
ACTB	PRDX6	2	1	9606.ENSP00000349960	9606.ENSP00000342026	0	0	0	0	0.076	0.057	0	0.391	0.423
ACTB	ERBB4	2	2	9606.ENSP00000349960	9606.ENSP00000342235	0	0	0	0	0	0	0	0.481	0.481
ACTB	PLD1	2	2	9606.ENSP00000349960	9606.ENSP00000342793	0	0	0	0	0.062	0.281	0	0.2	0.413
ACTB	JAK1	2	2	9606.ENSP00000349960	9606.ENSP00000343204	0	0	0	0	0.088	0.078	0	0.542	0.581
ACTB	ESR2	2	2	9606.ENSP00000349960	9606.ENSP00000343925	0	0	0	0	0	0.386	0	0.716	0.819
ACTB	CTNNB1	2	2	9606.ENSP00000349960	9606.ENSP00000344456	0	0	0	0	0.065	0.282	0	0.842	0.885
ACTB	PTMA	2	4	9606.ENSP00000349960	9606.ENSP00000344547	0	0	0	0	0.109	0.27	0	0.172	0.414
ACTB	TPM4	2	2	9606.ENSP00000349960	9606.ENSP00000345230	0	0	0	0	0.152	0.259	0	0.416	0.601
ACTB	EPB41	2	2	9606.ENSP00000349960	9606.ENSP00000345259	0	0	0	0	0	0.296	0	0.346	0.52
ACTB	CTSL	2	8	9606.ENSP00000349960	9606.ENSP00000345344	0	0	0	0	0.063	0	0	0.455	0.467
ACTB	HMGB1	2	8	9606.ENSP00000349960	9606.ENSP00000345347	0	0	0	0	0.062	0.139	0.9	0.577	0.961
ACTB	ANXA2	2	1	9606.ENSP00000349960	9606.ENSP00000346032	0	0	0	0	0.089	0.11	0	0.624	0.669
ACTB	RPLP1	2	7	9606.ENSP00000349960	9606.ENSP00000346037	0	0	0	0	0.109	0.239	0	0.471	0.611
ACTB	RPS3A	2	7	9606.ENSP00000349960	9606.ENSP00000346050	0	0	0	0	0.082	0.133	0	0.34	0.429
ACTB	GPX4	2	1	9606.ENSP00000349960	9606.ENSP00000346103	0	0	0	0	0.065	0	0	0.487	0.5
ACTB	ANXA6	2	1	9606.ENSP00000349960	9606.ENSP00000346550	0	0	0	0	0	0.11	0	0.371	0.417
ACTB	FYN	2	2	9606.ENSP00000349960	9606.ENSP00000346671	0	0	0	0	0.053	0.078	0	0.614	0.634
ACTB	HNRNPA2B1	2	7	9606.ENSP00000349960	9606.ENSP00000346694	0	0	0	0	0.09	0.11	0	0.395	0.467
ACTB	FN1	2	2	9606.ENSP00000349960	9606.ENSP00000346839	0	0	0	0	0	0.074	0	0.801	0.808
ACTB	HTT	2	1	9606.ENSP00000349960	9606.ENSP00000347184	0	0	0	0	0.062	0.044	0	0.492	0.505
ACTB	FAS	2	8	9606.ENSP00000349960	9606.ENSP00000347979	0	0	0	0	0.062	0	0	0.48	0.491
ACTB	SVIL	2	2	9606.ENSP00000349960	9606.ENSP00000348128	0	0	0	0	0	0.826	0	0.458	0.902
ACTB	PLS3	2	1	9606.ENSP00000349960	9606.ENSP00000348163	0	0	0	0	0.062	0.368	0	0.377	0.598
ACTB	RAC1	2	2	9606.ENSP00000349960	9606.ENSP00000348461	0	0	0	0	0.082	0.371	0.6	0.465	0.86
ACTB	PTBP1	2	7	9606.ENSP00000349960	9606.ENSP00000349428	0	0	0	0	0.109	0	0	0.373	0.417
ACTB	ARG1	2	8	9606.ENSP00000349960	9606.ENSP00000349446	0	0	0	0	0.056	0	0	0.59	0.596
ACTB	CALM1	2	2	9606.ENSP00000349960	9606.ENSP00000349467	0	0	0	0	0.062	0.247	0	0.366	0.513
ACTB	CHD4	2	4	9606.ENSP00000349960	9606.ENSP00000349508	0	0	0	0	0.062	0.365	0	0.183	0.471
ACTB	ATG16L1	2	8	9606.ENSP00000349960	9606.ENSP00000375872	0	0	0	0	0	0	0	0.401	0.401
ACTB	SERPINA1	2	1	9606.ENSP00000349960	9606.ENSP00000416066	0	0	0	0	0	0	0	0.401	0.401
ACTB	CAMK2A	2	2	9606.ENSP00000349960	9606.ENSP00000381412	0	0	0	0	0	0.078	0	0.378	0.402
ACTB	PLA2G4A	2	2	9606.ENSP00000349960	9606.ENSP00000356436	0	0	0	0	0	0	0	0.402	0.402
ACTB	DDX3X	2	7	9606.ENSP00000349960	9606.ENSP00000382840	0	0	0	0	0.063	0.169	0	0.294	0.402
ACTB	ATP1A1	2	1	9606.ENSP00000349960	9606.ENSP00000445306	0	0	0	0	0.049	0.145	0	0.324	0.402
ACTB	AGER	2	8	9606.ENSP00000349960	9606.ENSP00000364210	0	0	0	0	0	0	0	0.402	0.402
ACTB	G3BP1	2	7	9606.ENSP00000349960	9606.ENSP00000377681	0	0	0	0	0.063	0.102	0	0.349	0.404
ACTB	VAV1	2	2	9606.ENSP00000349960	9606.ENSP00000472929	0	0	0	0	0.042	0	0	0.406	0.406
ACTB	BTRC	2	4	9606.ENSP00000349960	9606.ENSP00000359206	0	0	0	0	0	0	0	0.407	0.407
ACTB	AIM2	2	8	9606.ENSP00000349960	9606.ENSP00000357112	0	0	0	0	0	0	0	0.411	0.411
ACTB	CISH	2	2	9606.ENSP00000349960	9606.ENSP00000409346	0	0	0	0	0	0	0	0.413	0.413
ACTB	EHMT2	2	4	9606.ENSP00000349960	9606.ENSP00000364678	0	0	0	0	0.05	0.057	0	0.402	0.417
ACTB	NCOA3	2	4	9606.ENSP00000349960	9606.ENSP00000361066	0	0	0	0	0	0.06	0	0.405	0.417
ACTB	ITGB2	2	2	9606.ENSP00000349960	9606.ENSP00000380948	0	0	0	0	0.062	0.096	0	0.37	0.419
ACTB	RPS13	2	7	9606.ENSP00000349960	9606.ENSP00000435777	0	0	0	0	0.062	0.107	0	0.362	0.419
ACTB	PDLIM5	2	2	9606.ENSP00000349960	9606.ENSP00000480359	0	0	0	0	0	0.244	0	0.266	0.421
ACTB	CYR61	2	2	9606.ENSP00000349960	9606.ENSP00000398736	0	0	0	0	0	0	0	0.421	0.421
ACTB	FKBP5	2	1	9606.ENSP00000349960	9606.ENSP00000444810	0	0	0	0	0	0.056	0	0.418	0.427
ACTB	HNRNPC	2	7	9606.ENSP00000349960	9606.ENSP00000451291	0	0	0	0	0.058	0.078	0	0.395	0.429
ACTB	RAP1A	2	2	9606.ENSP00000349960	9606.ENSP00000358723	0	0	0	0	0.042	0.104	0	0.389	0.429
ACTB	VDAC2	2	1	9606.ENSP00000349960	9606.ENSP00000361635	0	0	0	0	0.082	0.13	0	0.346	0.432
ACTB	PRKCZ	2	2	9606.ENSP00000349960	9606.ENSP00000367830	0	0	0	0	0.053	0.078	0	0.401	0.432
ACTB	KDM1A	2	4	9606.ENSP00000349960	9606.ENSP00000383042	0	0	0	0	0	0	0	0.433	0.433
ACTB	ANXA7	2	1	9606.ENSP00000349960	9606.ENSP00000362010	0	0	0	0	0.068	0.078	0	0.394	0.434
ACTB	CHD3	2	4	9606.ENSP00000349960	9606.ENSP00000369716	0	0	0	0	0.062	0.365	0	0.128	0.436
ACTB	TRAF3	2	8	9606.ENSP00000349960	9606.ENSP00000454207	0	0	0	0	0	0.056	0	0.428	0.437
ACTB	BTK	2	2	9606.ENSP00000349960	9606.ENSP00000483570	0	0	0	0	0.053	0.078	0	0.411	0.441
ACTB	FMR1	2	7	9606.ENSP00000349960	9606.ENSP00000359506	0	0	0	0	0	0.06	0	0.431	0.442
ACTB	YWHAQ	2	2	9606.ENSP00000349960	9606.ENSP00000371267	0	0	0	0	0.108	0.186	0	0.293	0.443
ACTB	BCAR1	2	2	9606.ENSP00000349960	9606.ENSP00000391669	0	0	0	0	0	0.161	0	0.37	0.449
ACTB	EPS15	2	1	9606.ENSP00000349960	9606.ENSP00000360798	0	0	0	0	0.059	0.215	0	0.319	0.453
ACTB	METTL14	2	7	9606.ENSP00000349960	9606.ENSP00000373474	0	0	0	0	0.062	0.281	0	0.256	0.454
ACTB	ATP2A2	2	1	9606.ENSP00000349960	9606.ENSP00000440045	0	0	0	0	0.102	0.076	0	0.396	0.456
ACTB	AGR2	2	6	9606.ENSP00000349960	9606.ENSP00000391490	0	0	0	0	0	0.27	0	0.289	0.459
ACTB	PIK3CG	2	2	9606.ENSP00000349960	9606.ENSP00000352121	0	0	0	0	0	0.153	0	0.388	0.459
ACTB	YBX1	2	7	9606.ENSP00000349960	9606.ENSP00000361626	0	0	0	0	0.072	0.108	0	0.404	0.464
ACTB	RPA2	2	4	9606.ENSP00000349960	9606.ENSP00000363017	0	0	0	0	0.063	0.115	0	0.409	0.467
ACTB	AGTR1	2	2	9606.ENSP00000349960	9606.ENSP00000419422	0	0	0	0	0	0	0	0.469	0.469
ACTB	PTK2B	2	2	9606.ENSP00000349960	9606.ENSP00000380638	0	0	0	0	0.062	0.066	0	0.444	0.47
ACTB	CAPN1	2	2	9606.ENSP00000349960	9606.ENSP00000431984	0	0	0	0	0.092	0.057	0	0.434	0.473
ACTB	PIN4	2	7	9606.ENSP00000349960	9606.ENSP00000362773	0	0	0	0	0.059	0.058	0	0.453	0.473
ACTB	SPATA31A7	2	2	9606.ENSP00000349960	9606.ENSP00000484807	0	0	0	0	0	0	0	0.472	0.473
ACTB	DSP	2	6	9606.ENSP00000349960	9606.ENSP00000369129	0	0	0	0	0.062	0.177	0	0.373	0.474
ACTB	EFTUD2	2	7	9606.ENSP00000349960	9606.ENSP00000392094	0	0	0	0	0.062	0.397	0	0.146	0.475
ACTB	PIK3R1	2	2	9606.ENSP00000349960	9606.ENSP00000428056	0	0	0	0	0	0	0	0.476	0.476
ACTB	TXNIP	2	8	9606.ENSP00000349960	9606.ENSP00000462521	0	0	0	0	0.062	0.058	0	0.459	0.481
ACTB	PTGES3	2	1	9606.ENSP00000349960	9606.ENSP00000482075	0	0	0	0	0.083	0.177	0	0.368	0.481
ACTB	PARK7	2	1	9606.ENSP00000349960	9606.ENSP00000418770	0	0	0	0	0.06	0.116	0	0.425	0.481
ACTB	RPL11	2	7	9606.ENSP00000349960	9606.ENSP00000363676	0	0	0	0	0.1	0.072	0	0.427	0.481
ACTB	CASP4	2	8	9606.ENSP00000349960	9606.ENSP00000388566	0	0	0	0	0	0.156	0	0.414	0.484
ACTB	NEFL	2	1	9606.ENSP00000349960	9606.ENSP00000482169	0	0	0	0	0.049	0	0	0.481	0.485
ACTB	MAVS	2	8	9606.ENSP00000349960	9606.ENSP00000401980	0	0	0	0	0	0	0	0.486	0.486
ACTB	PPP2CA	2	2	9606.ENSP00000349960	9606.ENSP00000418447	0	0	0	0	0.124	0.076	0	0.417	0.487
ACTB	TOP1	2	4	9606.ENSP00000349960	9606.ENSP00000354522	0	0	0	0	0	0.058	0	0.479	0.488
ACTB	S100A4	2	2	9606.ENSP00000349960	9606.ENSP00000357705	0	0	0	0	0.08	0	0	0.467	0.489
ACTB	YWHAB	2	2	9606.ENSP00000349960	9606.ENSP00000361930	0	0	0	0	0.125	0.151	0	0.372	0.492
ACTB	NCAM1	2	2	9606.ENSP00000349960	9606.ENSP00000480132	0	0	0	0	0	0.065	0	0.48	0.493
ACTB	XRCC5	2	4	9606.ENSP00000349960	9606.ENSP00000375978	0	0	0	0	0.062	0	0	0.484	0.495
ACTB	NPHS1	2	2	9606.ENSP00000349960	9606.ENSP00000368190	0	0	0	0	0.055	0	0	0.487	0.495
ACTB	IRS2	2	2	9606.ENSP00000349960	9606.ENSP00000365016	0	0	0	0	0	0	0	0.499	0.499
ACTB	PHC3	2	4	9606.ENSP00000349960	9606.ENSP00000420294	0	0	0	0	0	0	0	0.501	0.501
ACTB	IKBKG	2	8	9606.ENSP00000349960	9606.ENSP00000483825	0	0	0	0	0	0	0	0.502	0.502
ACTB	TEK	2	2	9606.ENSP00000349960	9606.ENSP00000369375	0	0	0	0	0	0	0	0.502	0.502
ACTB	ALDOA	2	1	9606.ENSP00000349960	9606.ENSP00000378669	0	0	0	0	0.203	0.057	0	0.392	0.503
ACTB	HNRNPK	2	7	9606.ENSP00000349960	9606.ENSP00000365439	0	0	0	0	0.111	0.101	0	0.431	0.506
ACTB	ATP5A1	2	1	9606.ENSP00000349960	9606.ENSP00000381736	0	0	0	0	0.179	0.145	0	0.352	0.506
ACTB	IRAK1	2	8	9606.ENSP00000349960	9606.ENSP00000358997	0	0	0	0	0.053	0.078	0	0.485	0.511
ACTB	HIST2H2AA	2	4	9606.ENSP00000349960	9606.ENSP00000358155	0	0	0	0	0.063	0.123	0	0.455	0.513
ACTB	FASLG	2	8	9606.ENSP00000349960	9606.ENSP00000356694	0	0	0	0	0	0	0	0.518	0.518
ACTB	MAPK9	2	2	9606.ENSP00000349960	9606.ENSP00000394560	0	0	0	0	0.047	0	0	0.524	0.527
ACTB	ELN	2	2	9606.ENSP00000349960	9606.ENSP00000351807	0	0	0	0	0	0	0	0.528	0.528
ACTB	BMPR2	2	2	9606.ENSP00000349960	9606.ENSP00000363708	0	0	0	0	0.053	0.078	0	0.505	0.531
ACTB	XRCC6	2	4	9606.ENSP00000349960	9606.ENSP00000352257	0	0	0	0	0.056	0	0	0.524	0.532
ACTB	TWF1	2	2	9606.ENSP00000349960	9606.ENSP00000449428	0	0	0	0	0.062	0.332	0	0.319	0.536
ACTB	ARNT	2	4	9606.ENSP00000349960	9606.ENSP00000351407	0	0	0	0	0	0.06	0	0.53	0.539
ACTB	KRT8	2	6	9606.ENSP00000349960	9606.ENSP00000449404	0	0	0	0	0.062	0	0	0.529	0.539
ACTB	XPO1	2	7	9606.ENSP00000349960	9606.ENSP00000384863	0	0	0	0	0	0.06	0	0.53	0.54
ACTB	MKI67	2	4	9606.ENSP00000349960	9606.ENSP00000357643	0	0	0	0	0.085	0	0	0.522	0.544
ACTB	KRT19	2	6	9606.ENSP00000349960	9606.ENSP00000355124	0	0	0	0	0.049	0	0	0.542	0.546
ACTB	BMI1	2	4	9606.ENSP00000349960	9606.ENSP00000365851	0	0	0	0	0.049	0	0	0.544	0.547
ACTB	SYK	2	2	9606.ENSP00000349960	9606.ENSP00000364907	0	0	0	0	0.053	0.078	0	0.524	0.548
ACTB	CDK5	2	1	9606.ENSP00000349960	9606.ENSP00000419782	0	0	0	0	0	0	0	0.548	0.548
ACTB	CLTC	2	1	9606.ENSP00000349960	9606.ENSP00000479606	0	0	0	0	0.062	0.095	0	0.511	0.549
ACTB	DNM2	2	1	9606.ENSP00000349960	9606.ENSP00000373905	0	0	0	0	0.066	0.246	0	0.411	0.55
ACTB	NTRK1	2	2	9606.ENSP00000349960	9606.ENSP00000431418	0	0	0	0	0.053	0.078	0	0.529	0.552
ACTB	NOS1	2	2	9606.ENSP00000349960	9606.ENSP00000477999	0	0	0	0	0.063	0.057	0	0.543	0.561
ACTB	ALOX5	2	2	9606.ENSP00000349960	9606.ENSP00000363512	0	0	0	0	0	0.213	0	0.471	0.566
ACTB	DDX58	2	8	9606.ENSP00000349960	9606.ENSP00000369213	0	0	0	0	0	0	0	0.569	0.569
ACTB	BIRC2	2	8	9606.ENSP00000349960	9606.ENSP00000477613	0	0	0	0	0	0.06	0	0.562	0.57
ACTB	CTTN	2	2	9606.ENSP00000349960	9606.ENSP00000365745	0	0	0	0	0.062	0.057	0	0.556	0.573
ACTB	GNB2L1	2	7	9606.ENSP00000349960	9606.ENSP00000426909	0	0	0	0	0.096	0.195	0	0.459	0.573
ACTB	DNM1	2	1	9606.ENSP00000349960	9606.ENSP00000362014	0	0	0	0	0.062	0.139	0	0.515	0.574
ACTB	TGFBR1	2	2	9606.ENSP00000349960	9606.ENSP00000364133	0	0	0	0	0.053	0.078	0	0.553	0.576
ACTB	LYN	2	2	9606.ENSP00000349960	9606.ENSP00000428924	0	0	0	0	0.053	0.243	0	0.458	0.578
ACTB	KRT18	2	6	9606.ENSP00000349960	9606.ENSP00000373487	0	0	0	0	0.055	0	0	0.573	0.579
ACTB	TTN	2	2	9606.ENSP00000349960	9606.ENSP00000467141	0	0	0	0	0.066	0.246	0	0.45	0.579
ACTB	GRIN1	2	2	9606.ENSP00000349960	9606.ENSP00000360608	0	0	0	0	0	0.245	0	0.468	0.581
ACTB	STAU1	2	7	9606.ENSP00000349960	9606.ENSP00000360922	0	0	0	0	0	0.486	0	0.227	0.585
ACTB	VCP	2	1	9606.ENSP00000349960	9606.ENSP00000351777	0	0	0	0	0.101	0.202	0	0.468	0.585
ACTB	DCTN1	2	1	9606.ENSP00000349960	9606.ENSP00000354791	0	0	0	0	0.062	0.37	0	0.362	0.59
ACTB	IGFBP3	2	2	9606.ENSP00000349960	9606.ENSP00000370473	0	0	0	0	0	0.27	0	0.466	0.593
ACTB	HSPA1A	2	1	9606.ENSP00000349960	9606.ENSP00000364802	0	0	0	0	0.062	0.184	0	0.512	0.594
ACTB	AKT2	2	2	9606.ENSP00000349960	9606.ENSP00000375892	0	0	0	0	0.053	0.078	0	0.573	0.595
ACTB	APAF1	2	8	9606.ENSP00000349960	9606.ENSP00000448165	0	0	0	0	0.053	0.057	0	0.589	0.601
ACTB	DICER1	2	7	9606.ENSP00000349960	9606.ENSP00000437256	0	0	0	0	0	0	0	0.601	0.601
ACTB	EMD	2	4	9606.ENSP00000349960	9606.ENSP00000358857	0	0	0	0	0.054	0.468	0	0.279	0.605
ACTB	RPS18	2	7	9606.ENSP00000349960	9606.ENSP00000393241	0	0	0	0	0.062	0.091	0	0.574	0.606
ACTB	SPTAN1	2	2	9606.ENSP00000349960	9606.ENSP00000361824	0	0	0	0	0.053	0.298	0	0.459	0.609
ACTB	TXN	2	1	9606.ENSP00000349960	9606.ENSP00000363641	0	0	0	0	0.079	0.09	0	0.57	0.609
ACTB	CDK9	2	4	9606.ENSP00000349960	9606.ENSP00000362361	0	0	0	0	0.062	0.334	0	0.424	0.609
ACTB	GRIN2B	2	2	9606.ENSP00000349960	9606.ENSP00000477455	0	0	0	0	0	0.076	0	0.594	0.609
ACTB	SHC1	2	2	9606.ENSP00000349960	9606.ENSP00000401303	0	0	0	0	0	0.301	0	0.471	0.614
ACTB	GRIA1	2	1	9606.ENSP00000349960	9606.ENSP00000428994	0	0	0	0	0	0.061	0	0.607	0.615
ACTB	PRNP	2	1	9606.ENSP00000349960	9606.ENSP00000368752	0	0	0	0	0	0	0	0.615	0.616
ACTB	PARK2	2	1	9606.ENSP00000349960	9606.ENSP00000355865	0	0	0	0	0	0.354	0	0.432	0.618
ACTB	BRCA1	2	4	9606.ENSP00000349960	9606.ENSP00000418960	0	0	0	0	0	0	0	0.625	0.625
ACTB	ELAVL1	2	7	9606.ENSP00000349960	9606.ENSP00000385269	0	0	0	0	0	0.042	0	0.624	0.625
ACTB	HCK	2	2	9606.ENSP00000349960	9606.ENSP00000444986	0	0	0	0	0.062	0.482	0	0.303	0.632
ACTB	SPP1	2	2	9606.ENSP00000349960	9606.ENSP00000378517	0	0	0	0	0	0	0	0.632	0.632
ACTB	MBP	2	1	9606.ENSP00000349960	9606.ENSP00000380958	0	0	0	0	0	0	0	0.641	0.641
ACTB	HDAC2	2	4	9606.ENSP00000349960	9606.ENSP00000430432	0	0	0	0	0.052	0.177	0	0.584	0.648
ACTB	RPS6	2	7	9606.ENSP00000349960	9606.ENSP00000369757	0	0	0	0	0.062	0.149	0	0.598	0.651
ACTB	NFE2L2	2	4	9606.ENSP00000349960	9606.ENSP00000380252	0	0	0	0	0	0	0	0.654	0.654
ACTB	VIM	2	2	9606.ENSP00000349960	9606.ENSP00000446007	0	0	0	0	0.063	0.175	0	0.588	0.654
ACTB	TPM1	2	2	9606.ENSP00000349960	9606.ENSP00000351022	0	0	0	0	0.109	0.391	0	0.426	0.661
ACTB	TRAF6	2	8	9606.ENSP00000349960	9606.ENSP00000433623	0	0	0	0	0	0.158	0	0.616	0.662
ACTB	PRKCD	2	2	9606.ENSP00000349960	9606.ENSP00000378217	0	0	0	0	0.062	0.263	0	0.553	0.664
ACTB	JAK2	2	2	9606.ENSP00000349960	9606.ENSP00000371067	0	0	0	0	0.053	0.078	0	0.65	0.667
ACTB	DYNLL1	2	1	9606.ENSP00000349960	9606.ENSP00000376297	0	0	0	0	0.062	0.152	0	0.618	0.669
ACTB	TFRC	2	1	9606.ENSP00000349960	9606.ENSP00000353224	0	0	0	0	0.063	0	0	0.664	0.671
ACTB	H2AFX	2	4	9606.ENSP00000349960	9606.ENSP00000434024	0	0	0	0	0.091	0.144	0	0.622	0.68
ACTB	CDK1	2	4	9606.ENSP00000349960	9606.ENSP00000378699	0	0	0	0	0.063	0.059	0	0.669	0.682
ACTB	NES	2	2	9606.ENSP00000349960	9606.ENSP00000357206	0	0	0	0	0	0	0	0.687	0.687
ACTB	HDAC1	2	4	9606.ENSP00000349960	9606.ENSP00000362649	0	0	0	0	0.056	0.145	0	0.651	0.693
ACTB	IKBKB	2	8	9606.ENSP00000349960	9606.ENSP00000430684	0	0	0	0	0.053	0.078	0	0.683	0.699
ACTB	XIAP	2	8	9606.ENSP00000349960	9606.ENSP00000360242	0	0	0	0	0	0.06	0	0.694	0.7
ACTB	MAPK8	2	2	9606.ENSP00000349960	9606.ENSP00000378974	0	0	0	0	0	0	0	0.701	0.701
ACTB	CHUK	2	8	9606.ENSP00000349960	9606.ENSP00000359424	0	0	0	0	0.053	0.078	0	0.688	0.703
ACTB	NCK1	2	2	9606.ENSP00000349960	9606.ENSP00000417273	0	0	0	0	0.079	0	0.6	0.26	0.703
ACTB	MAP1LC3A	2	1	9606.ENSP00000349960	9606.ENSP00000363970	0	0	0	0	0.065	0.116	0	0.671	0.704
ACTB	CDKN1A	2	4	9606.ENSP00000349960	9606.ENSP00000384849	0	0	0	0	0	0	0	0.712	0.712
ACTB	STAT1	2	8	9606.ENSP00000349960	9606.ENSP00000354394	0	0	0	0	0	0	0	0.713	0.713
ACTB	SQSTM1	2	8	9606.ENSP00000349960	9606.ENSP00000374455	0	0	0	0	0	0	0	0.713	0.713
ACTB	CREB1	2	2	9606.ENSP00000349960	9606.ENSP00000387699	0	0	0	0	0	0	0	0.717	0.717
ACTB	ANXA1	2	1	9606.ENSP00000349960	9606.ENSP00000366109	0	0	0	0	0.062	0.11	0	0.693	0.722
ACTB	HSP90AB1	2	1	9606.ENSP00000349960	9606.ENSP00000360609	0	0	0	0	0.117	0.21	0	0.637	0.725
ACTB	HSPA8	2	1	9606.ENSP00000349960	9606.ENSP00000432083	0	0	0	0	0.098	0.247	0	0.632	0.728
ACTB	PARP1	2	4	9606.ENSP00000349960	9606.ENSP00000355759	0	0	0	0	0.062	0	0	0.727	0.733
ACTB	CASP1	2	8	9606.ENSP00000349960	9606.ENSP00000433138	0	0	0	0	0	0.156	0	0.697	0.733
ACTB	HRAS	2	2	9606.ENSP00000349960	9606.ENSP00000407586	0	0	0	0	0	0.104	0	0.716	0.735
ACTB	PTEN	2	2	9606.ENSP00000349960	9606.ENSP00000361021	0	0	0	0	0	0	0	0.737	0.737
ACTB	AR	2	4	9606.ENSP00000349960	9606.ENSP00000363822	0	0	0	0	0	0.204	0	0.683	0.737
ACTB	DNTT	2	8	9606.ENSP00000349960	9606.ENSP00000360216	0	0	0	0	0	0	0	0.741	0.741
ACTB	MYO6	2	2	9606.ENSP00000349960	9606.ENSP00000358994	0	0	0	0	0.062	0.235	0.6	0.218	0.745
ACTB	ITGA4	2	2	9606.ENSP00000349960	9606.ENSP00000380227	0	0	0	0	0.062	0	0.6	0.375	0.745
ACTB	MYO1B	2	2	9606.ENSP00000349960	9606.ENSP00000376132	0	0	0	0	0.066	0.249	0.6	0.204	0.746
ACTB	TPM3	2	2	9606.ENSP00000349960	9606.ENSP00000357516	0	0	0	0	0.325	0.391	0	0.432	0.746
ACTB	PTPRC	2	2	9606.ENSP00000349960	9606.ENSP00000411355	0	0	0	0	0	0.059	0	0.741	0.746
ACTB	RPL13A	2	7	9606.ENSP00000349960	9606.ENSP00000375730	0	0	0	0	0.064	0.07	0	0.733	0.747
ACTB	UBC	2	4	9606.ENSP00000349960	9606.ENSP00000441543	0	0	0	0	0.339	0.144	0	0.591	0.748
ACTB	GFAP	2	1	9606.ENSP00000349960	9606.ENSP00000468500	0	0	0	0	0.049	0	0	0.751	0.753
ACTB	PECAM1	2	2	9606.ENSP00000349960	9606.ENSP00000457421	0	0	0	0	0	0	0	0.754	0.754
ACTB	FLNA	2	2	9606.ENSP00000349960	9606.ENSP00000358866	0	0	0	0	0.117	0.301	0	0.645	0.762
ACTB	UCHL5	2	4	9606.ENSP00000349960	9606.ENSP00000356425	0	0	0	0	0.063	0.344	0.6	0.171	0.769
ACTB	TLR4	2	8	9606.ENSP00000349960	9606.ENSP00000363089	0	0	0	0	0	0.122	0	0.75	0.771
ACTB	BECN1	2	8	9606.ENSP00000349960	9606.ENSP00000355231	0	0	0	0	0	0	0	0.772	0.772
ACTB	HIF1A	2	4	9606.ENSP00000349960	9606.ENSP00000437955	0	0	0	0	0	0	0	0.783	0.783
ACTB	MCL1	2	8	9606.ENSP00000349960	9606.ENSP00000358022	0	0	0	0	0	0.281	0	0.71	0.783
ACTB	CASP8	2	8	9606.ENSP00000349960	9606.ENSP00000351273	0	0	0	0	0	0.156	0	0.767	0.795
ACTB	YWHAZ	2	2	9606.ENSP00000349960	9606.ENSP00000379287	0	0	0	0	0.267	0.2	0	0.688	0.801
ACTB	PHB	2	1	9606.ENSP00000349960	9606.ENSP00000479488	0	0	0	0	0	0.622	0	0.508	0.806
ACTB	MAP3K7	2	8	9606.ENSP00000349960	9606.ENSP00000358335	0	0	0	0	0.053	0.078	0.72	0.317	0.81
ACTB	EVL	2	2	9606.ENSP00000349960	9606.ENSP00000376652	0	0	0	0	0.062	0	0.8	0.081	0.812
ACTB	SRC	2	2	9606.ENSP00000349960	9606.ENSP00000362680	0	0	0	0	0.053	0.193	0	0.786	0.823
ACTB	LMNA	2	4	9606.ENSP00000349960	9606.ENSP00000357283	0	0	0	0	0.062	0.4	0	0.714	0.825
ACTB	PIP5K1A	2	2	9606.ENSP00000349960	9606.ENSP00000357883	0	0	0	0	0.062	0.076	0.8	0.178	0.838
ACTB	TLN2	2	2	9606.ENSP00000349960	9606.ENSP00000453508	0	0	0	0	0	0.06	0.8	0.253	0.847
ACTB	HSPD1	2	1	9606.ENSP00000349960	9606.ENSP00000373620	0	0	0	0	0.062	0.132	0	0.841	0.859
ACTB	ESR1	2	4	9606.ENSP00000349960	9606.ENSP00000405330	0	0	0	0	0	0.49	0	0.739	0.861
ACTB	IL6	2	8	9606.ENSP00000349960	9606.ENSP00000385675	0	0	0	0	0	0	0	0.863	0.863
ACTB	GRB2	2	2	9606.ENSP00000349960	9606.ENSP00000376345	0	0	0	0	0.077	0.376	0.6	0.478	0.863
ACTB	TNF	2	8	9606.ENSP00000349960	9606.ENSP00000398698	0	0	0	0	0	0.143	0	0.857	0.872
ACTB	GSN	2	2	9606.ENSP00000349960	9606.ENSP00000362924	0	0	0	0	0.062	0.719	0	0.56	0.874
ACTB	MYC	2	4	9606.ENSP00000349960	9606.ENSP00000479618	0	0	0	0	0.072	0.292	0	0.838	0.884
ACTB	MYL6	2	2	9606.ENSP00000349960	9606.ENSP00000446955	0	0	0	0	0.184	0.237	0.8	0.274	0.897
ACTB	ITGB1	2	2	9606.ENSP00000349960	9606.ENSP00000379350	0	0	0	0	0.062	0.152	0.6	0.721	0.899
ACTB	DMD	2	2	9606.ENSP00000349960	9606.ENSP00000354923	0	0	0	0	0.062	0.16	0.8	0.468	0.905
ACTB	ILK	2	2	9606.ENSP00000349960	9606.ENSP00000379975	0	0	0	0	0.092	0.103	0.8	0.496	0.907
ACTB	GPS1	2	4	9606.ENSP00000349960	9606.ENSP00000376167	0	0	0	0	0.064	0	0.9	0.109	0.909
ACTB	TMSB4X	2	2	9606.ENSP00000349960	9606.ENSP00000370010	0	0	0	0	0.16	0.356	0.8	0.303	0.914
ACTB	CUL4B	2	4	9606.ENSP00000349960	9606.ENSP00000384109	0	0	0	0	0.063	0	0.9	0.217	0.92
ACTB	PRKCA	2	2	9606.ENSP00000349960	9606.ENSP00000408695	0	0	0	0	0.062	0.222	0.8	0.537	0.923
ACTB	MYO1C	2	2	9606.ENSP00000349960	9606.ENSP00000352834	0	0	0	0	0.066	0.222	0.8	0.547	0.925
ACTB	CUL4A	2	4	9606.ENSP00000349960	9606.ENSP00000364589	0	0	0	0	0.063	0	0.9	0.302	0.928
ACTB	AKT1	2	2	9606.ENSP00000349960	9606.ENSP00000451828	0	0	0	0	0.062	0.298	0	0.906	0.933
ACTB	COPS5	2	4	9606.ENSP00000349960	9606.ENSP00000350512	0	0	0	0	0	0.153	0.9	0.309	0.936
ACTB	NF1	2	4	9606.ENSP00000349960	9606.ENSP00000351015	0	0	0	0	0.053	0	0.9	0.425	0.94
ACTB	WAS	2	2	9606.ENSP00000349960	9606.ENSP00000365891	0	0	0	0	0	0.369	0.8	0.586	0.943
ACTB	CASP7	2	8	9606.ENSP00000349960	9606.ENSP00000358327	0	0	0	0	0.051	0.156	0.8	0.696	0.944
ACTB	RHOA	2	2	9606.ENSP00000349960	9606.ENSP00000400175	0	0	0	0	0.185	0.142	0.8	0.709	0.953
ACTB	CDC42	2	2	9606.ENSP00000349960	9606.ENSP00000383118	0	0	0	0	0.339	0.142	0.8	0.641	0.953
ACTB	JUN	2	4	9606.ENSP00000349960	9606.ENSP00000360266	0	0	0	0	0	0.111	0.9	0.799	0.98
ACTB	SMARCD1	2	4	9606.ENSP00000349960	9606.ENSP00000378414	0	0	0	0	0.062	0.835	0.9	0.297	0.987
ACTB	EZR	2	2	9606.ENSP00000349960	9606.ENSP00000356042	0	0	0	0	0.085	0.309	0.8	0.922	0.988
ACTB	RUVBL2	2	7	9606.ENSP00000349960	9606.ENSP00000473172	0	0	0	0	0.085	0.926	0.9	0.276	0.994
ACTB	CFL1	2	2	9606.ENSP00000349960	9606.ENSP00000432660	0	0	0	0	0.372	0.961	0.8	0.677	0.998
ACTC1	MYH9	2	2	9606.ENSP00000290378	9606.ENSP00000216181	0	0	0	0	0.066	0.354	0	0.481	0.66
ACTC1	MYL12A	2	2	9606.ENSP00000290378	9606.ENSP00000217652	0	0	0	0	0.063	0.153	0	0.432	0.509
ACTC1	TGFB1	2	2	9606.ENSP00000290378	9606.ENSP00000221930	0	0	0	0	0	0	0	0.412	0.412
ACTC1	GAPDH	2	1	9606.ENSP00000290378	9606.ENSP00000229239	0	0	0	0	0.093	0.191	0	0.553	0.644
ACTC1	VASP	2	2	9606.ENSP00000290378	9606.ENSP00000245932	0	0	0	0	0.062	0	0	0.618	0.626
ACTC1	ACTN4	2	2	9606.ENSP00000290378	9606.ENSP00000252699	0	0	0	0	0.085	0.391	0	0.369	0.618
ACTC1	LMNB1	2	4	9606.ENSP00000290378	9606.ENSP00000261366	0	0	0	0	0.053	0.212	0	0.296	0.429
ACTC1	CDH1	2	2	9606.ENSP00000290378	9606.ENSP00000261769	0	0	0	0	0	0	0	0.567	0.567
ACTC1	FGF2	2	2	9606.ENSP00000290378	9606.ENSP00000264498	0	0	0	0	0.069	0	0	0.382	0.4
ACTC1	SRF	2	4	9606.ENSP00000290378	9606.ENSP00000265354	0	0	0	0	0.055	0.118	0	0.51	0.556
ACTC1	IQGAP1	2	2	9606.ENSP00000290378	9606.ENSP00000268182	0	0	0	0	0.062	0.26	0	0.212	0.405
ACTC1	CALM2	2	2	9606.ENSP00000290378	9606.ENSP00000272298	0	0	0	0	0.053	0.342	0	0.206	0.462
ACTC1	EGFR	2	2	9606.ENSP00000290378	9606.ENSP00000275493	0	0	0	0	0	0	0	0.481	0.482
ACTC1	CASP3	2	8	9606.ENSP00000290378	9606.ENSP00000311032	0	0	0	0	0	0.156	0	0.318	0.4
ACTC1	TUBB4B	2	1	9606.ENSP00000290378	9606.ENSP00000341289	0	0	0	0	0.085	0.166	0	0.277	0.4
ACTC1	ANXA7	2	1	9606.ENSP00000290378	9606.ENSP00000362010	0	0	0	0	0.052	0.078	0	0.371	0.402
ACTC1	PECAM1	2	2	9606.ENSP00000290378	9606.ENSP00000457421	0	0	0	0	0.049	0	0	0.416	0.421
ACTC1	HSP90AB1	2	1	9606.ENSP00000290378	9606.ENSP00000360609	0	0	0	0	0.072	0.181	0	0.302	0.423
ACTC1	BANF1	2	4	9606.ENSP00000290378	9606.ENSP00000310275	0	0	0	0	0	0.344	0	0.16	0.425
ACTC1	HSPA8	2	1	9606.ENSP00000290378	9606.ENSP00000432083	0	0	0	0	0.062	0.184	0	0.314	0.429
ACTC1	SYNE1	2	4	9606.ENSP00000290378	9606.ENSP00000356224	0	0	0	0	0.062	0.31	0	0.199	0.436
ACTC1	FLNA	2	2	9606.ENSP00000290378	9606.ENSP00000358866	0	0	0	0	0.082	0.16	0	0.327	0.436
ACTC1	MYO1B	2	2	9606.ENSP00000290378	9606.ENSP00000376132	0	0	0	0	0.066	0.348	0	0.159	0.443
ACTC1	DSP	2	6	9606.ENSP00000290378	9606.ENSP00000369129	0	0	0	0	0.062	0.177	0	0.34	0.446
ACTC1	ARPC5	2	2	9606.ENSP00000290378	9606.ENSP00000294742	0	0	0	0	0.125	0.247	0	0.229	0.448
ACTC1	EEF2	2	7	9606.ENSP00000290378	9606.ENSP00000307940	0	0	0	0	0.147	0.164	0	0.295	0.453
ACTC1	TUBA1A	2	1	9606.ENSP00000290378	9606.ENSP00000301071	0	0	0	0	0.091	0.149	0	0.35	0.453
ACTC1	VIM	2	2	9606.ENSP00000290378	9606.ENSP00000446007	0	0	0	0	0.063	0.145	0	0.386	0.465
ACTC1	YWHAZ	2	2	9606.ENSP00000290378	9606.ENSP00000379287	0	0	0	0	0.235	0.103	0	0.287	0.468
ACTC1	MYO6	2	2	9606.ENSP00000290378	9606.ENSP00000358994	0	0	0	0	0.062	0.341	0	0.233	0.485
ACTC1	EZR	2	2	9606.ENSP00000290378	9606.ENSP00000356042	0	0	0	0	0.049	0.321	0	0.267	0.485
ACTC1	S100A4	2	2	9606.ENSP00000290378	9606.ENSP00000357705	0	0	0	0	0.062	0	0	0.479	0.491
ACTC1	SVIL	2	2	9606.ENSP00000290378	9606.ENSP00000348128	0	0	0	0	0.062	0.382	0	0.202	0.497
ACTC1	CTNNB1	2	2	9606.ENSP00000290378	9606.ENSP00000344456	0	0	0	0	0.062	0.064	0	0.473	0.497
ACTC1	PLS3	2	1	9606.ENSP00000290378	9606.ENSP00000348163	0	0	0	0	0.082	0.368	0	0.209	0.501
ACTC1	LRRK2	2	1	9606.ENSP00000290378	9606.ENSP00000298910	0	0	0	0	0.062	0.457	0	0.107	0.505
ACTC1	FN1	2	2	9606.ENSP00000290378	9606.ENSP00000346839	0	0	0	0	0.062	0	0	0.5	0.511
ACTC1	RUVBL2	2	7	9606.ENSP00000290378	9606.ENSP00000473172	0	0	0	0	0.085	0.43	0	0.14	0.512
ACTC1	PLEC	2	7	9606.ENSP00000290378	9606.ENSP00000323856	0	0	0	0	0.062	0.381	0	0.236	0.518
ACTC1	SCN5A	2	2	9606.ENSP00000290378	9606.ENSP00000410257	0	0	0	0	0.086	0	0	0.505	0.528
ACTC1	CALM1	2	2	9606.ENSP00000290378	9606.ENSP00000349467	0	0	0	0	0.053	0.342	0	0.306	0.53
ACTC1	RHOA	2	2	9606.ENSP00000290378	9606.ENSP00000400175	0	0	0	0	0.118	0.142	0	0.429	0.53
ACTC1	ATP2A2	2	1	9606.ENSP00000290378	9606.ENSP00000440045	0	0	0	0	0.119	0.076	0	0.47	0.531
ACTC1	RYR2	2	2	9606.ENSP00000290378	9606.ENSP00000355533	0	0	0	0	0.086	0	0	0.511	0.534
ACTC1	ALB	2	1	9606.ENSP00000290378	9606.ENSP00000295897	0	0	0	0	0	0.171	0	0.482	0.552
ACTC1	MYLK3	2	2	9606.ENSP00000290378	9606.ENSP00000378288	0	0	0	0	0.076	0	0	0.546	0.562
ACTC1	TWF1	2	2	9606.ENSP00000290378	9606.ENSP00000449428	0	0	0	0	0.062	0.451	0	0.221	0.564
ACTC1	MYL6	2	2	9606.ENSP00000290378	9606.ENSP00000446955	0	0	0	0	0.127	0.212	0	0.42	0.566
ACTC1	HSP90AA1	2	1	9606.ENSP00000290378	9606.ENSP00000335153	0	0	0	0	0.072	0.181	0	0.481	0.572
ACTC1	TCP1	2	7	9606.ENSP00000290378	9606.ENSP00000317334	0	0	0	0	0.064	0.261	0	0.499	0.623
ACTC1	CDC42	2	2	9606.ENSP00000290378	9606.ENSP00000383118	0	0	0	0	0.319	0.142	0	0.416	0.629
ACTC1	LMNA	2	4	9606.ENSP00000290378	9606.ENSP00000357283	0	0	0	0	0.062	0.212	0	0.545	0.634
ACTC1	LDB3	2	2	9606.ENSP00000290378	9606.ENSP00000401437	0	0	0	0	0.111	0.056	0	0.625	0.658
ACTC1	WAS	2	2	9606.ENSP00000290378	9606.ENSP00000365891	0	0	0	0	0	0.482	0	0.447	0.701
ACTC1	DMD	2	2	9606.ENSP00000290378	9606.ENSP00000354923	0	0	0	0	0.062	0.31	0	0.584	0.708
ACTC1	EEF1A1	2	7	9606.ENSP00000290378	9606.ENSP00000339063	0	0	0	0	0.185	0.532	0	0.336	0.724
ACTC1	TTN	2	2	9606.ENSP00000290378	9606.ENSP00000467141	0	0	0	0	0.144	0.246	0	0.672	0.77
ACTC1	GSN	2	2	9606.ENSP00000290378	9606.ENSP00000362924	0	0	0	0	0.062	0.17	0	0.776	0.81
ACTC1	CFL1	2	2	9606.ENSP00000290378	9606.ENSP00000432660	0	0	0	0	0.069	0.435	0	0.695	0.826
ACTC1	MYL4	2	2	9606.ENSP00000290378	9606.ENSP00000347055	0	0	0	0	0.065	0.212	0.8	0.514	0.918
ACTC1	TPM4	2	2	9606.ENSP00000290378	9606.ENSP00000345230	0	0	0	0	0.109	0.259	0.8	0.593	0.939
ACTC1	MYL3	2	2	9606.ENSP00000290378	9606.ENSP00000379210	0	0	0	0	0.212	0.212	0.8	0.761	0.966
ACTC1	TPM3	2	2	9606.ENSP00000290378	9606.ENSP00000357516	0	0	0	0	0.306	0.532	0.8	0.631	0.972
ACTC1	TPM1	2	2	9606.ENSP00000290378	9606.ENSP00000351022	0	0	0	0	0.161	0.755	0.8	0.774	0.989
ACTN4	HDAC7	2	4	9606.ENSP00000252699	9606.ENSP00000080059	0	0	0	0	0.069	0.27	0	0.563	0.677
ACTN4	ITGB4	2	2	9606.ENSP00000252699	9606.ENSP00000200181	0	0	0	0	0.096	0.074	0.6	0.388	0.767
ACTN4	MAPK1	2	2	9606.ENSP00000252699	9606.ENSP00000215832	0	0	0	0	0.089	0.328	0	0.183	0.456
ACTN4	MYH9	2	2	9606.ENSP00000252699	9606.ENSP00000216181	0	0	0	0	0.279	0.223	0	0.7	0.817
ACTN4	CSK	2	2	9606.ENSP00000252699	9606.ENSP00000220003	0	0	0	0	0.096	0.102	0.9	0.108	0.917
ACTN4	GAPDH	2	1	9606.ENSP00000252699	9606.ENSP00000229239	0	0	0	0	0.091	0.354	0	0.343	0.58
ACTN4	TSG101	2	1	9606.ENSP00000252699	9606.ENSP00000251968	0	0	0	0	0.057	0.491	0	0.297	0.633
ACTN4	GRIN1	2	2	9606.ENSP00000252699	9606.ENSP00000360608	0	0	0	0	0	0.359	0	0.107	0.403
ACTN4	HNRNPA2B1	2	7	9606.ENSP00000252699	9606.ENSP00000346694	0	0	0	0	0	0.347	0	0.13	0.408
ACTN4	NCL	2	7	9606.ENSP00000252699	9606.ENSP00000318195	0	0	0	0	0.062	0.368	0	0.092	0.415
ACTN4	HSP90AB1	2	1	9606.ENSP00000252699	9606.ENSP00000360609	0	0	0	0	0.062	0.18	0	0.303	0.417
ACTN4	ANXA1	2	1	9606.ENSP00000252699	9606.ENSP00000366109	0	0	0	0	0.089	0.076	0	0.363	0.417
ACTN4	CAMK2A	2	2	9606.ENSP00000252699	9606.ENSP00000381412	0	0	0	0	0.063	0.263	0	0.233	0.424
ACTN4	WAS	2	2	9606.ENSP00000252699	9606.ENSP00000365891	0	0	0	0	0	0.102	0	0.389	0.427
ACTN4	HSPA4	2	1	9606.ENSP00000252699	9606.ENSP00000302961	0	0	0	0	0	0.122	0	0.375	0.428
ACTN4	FN1	2	2	9606.ENSP00000252699	9606.ENSP00000346839	0	0	0	0	0.07	0.074	0	0.391	0.43
ACTN4	TUBB4B	2	1	9606.ENSP00000252699	9606.ENSP00000341289	0	0	0	0	0.114	0.147	0	0.307	0.431
ACTN4	VCP	2	1	9606.ENSP00000252699	9606.ENSP00000351777	0	0	0	0	0.102	0.142	0	0.326	0.436
ACTN4	HIF1A	2	4	9606.ENSP00000252699	9606.ENSP00000437955	0	0	0	0	0	0	0	0.445	0.445
ACTN4	ANXA2	2	1	9606.ENSP00000252699	9606.ENSP00000346032	0	0	0	0	0.096	0.076	0	0.4	0.455
ACTN4	YBX1	2	7	9606.ENSP00000252699	9606.ENSP00000361626	0	0	0	0	0.065	0.442	0	0.046	0.459
ACTN4	CTTN	2	2	9606.ENSP00000252699	9606.ENSP00000365745	0	0	0	0	0.063	0	0	0.445	0.459
ACTN4	GRID1	2	2	9606.ENSP00000252699	9606.ENSP00000330148	0	0	0	0	0	0.077	0	0.441	0.462
ACTN4	NCK1	2	2	9606.ENSP00000252699	9606.ENSP00000417273	0	0	0	0	0.067	0.078	0	0.426	0.463
ACTN4	MAPK3	2	2	9606.ENSP00000252699	9606.ENSP00000263025	0	0	0	0	0.083	0.328	0	0.204	0.467
ACTN4	P4HB	2	1	9606.ENSP00000252699	9606.ENSP00000327801	0	0	0	0	0.143	0.339	0	0.139	0.47
ACTN4	ALDOA	2	1	9606.ENSP00000252699	9606.ENSP00000378669	0	0	0	0	0.173	0.283	0	0.181	0.472
ACTN4	MYO6	2	2	9606.ENSP00000252699	9606.ENSP00000358994	0	0	0	0	0.049	0.076	0	0.449	0.474
ACTN4	SOS1	2	2	9606.ENSP00000252699	9606.ENSP00000387784	0	0	0	0	0.063	0.147	0	0.401	0.479
ACTN4	CAMK2G	2	2	9606.ENSP00000252699	9606.ENSP00000319060	0	0	0	0	0.063	0.282	0	0.301	0.489
ACTN4	SVIL	2	2	9606.ENSP00000252699	9606.ENSP00000348128	0	0	0	0	0.062	0.27	0	0.315	0.49
ACTN4	CSRP2	2	2	9606.ENSP00000252699	9606.ENSP00000310901	0	0	0	0	0.362	0.153	0	0.143	0.496
ACTN4	ALB	2	1	9606.ENSP00000252699	9606.ENSP00000295897	0	0	0	0	0	0	0	0.498	0.498
ACTN4	TLN2	2	2	9606.ENSP00000252699	9606.ENSP00000453508	0	0	0	0	0.063	0.182	0	0.401	0.501
ACTN4	DNM2	2	1	9606.ENSP00000252699	9606.ENSP00000373905	0	0	0	0	0.149	0.078	0	0.414	0.501
ACTN4	FLNA	2	2	9606.ENSP00000252699	9606.ENSP00000358866	0	0	0	0.587	0.153	0.293	0	0.558	0.514
ACTN4	RHPN1	2	2	9606.ENSP00000252699	9606.ENSP00000289013	0	0	0	0	0.085	0.105	0	0.471	0.529
ACTN4	HSP90AA1	2	1	9606.ENSP00000252699	9606.ENSP00000335153	0	0	0	0	0.049	0.18	0	0.449	0.533
ACTN4	CDC42	2	2	9606.ENSP00000252699	9606.ENSP00000383118	0	0	0	0	0.069	0.104	0	0.501	0.548
ACTN4	PDLIM7	2	2	9606.ENSP00000252699	9606.ENSP00000348099	0	0	0	0	0.157	0.377	0	0.22	0.555
ACTN4	MYO1C	2	2	9606.ENSP00000252699	9606.ENSP00000352834	0	0	0	0	0.12	0.16	0	0.457	0.564
ACTN4	CDH1	2	2	9606.ENSP00000252699	9606.ENSP00000261769	0	0	0	0	0.062	0.429	0	0.268	0.573
ACTN4	GRB2	2	2	9606.ENSP00000252699	9606.ENSP00000376345	0	0	0	0	0	0.157	0	0.534	0.591
ACTN4	TTN	2	2	9606.ENSP00000252699	9606.ENSP00000467141	0	0	0	0	0.183	0.195	0	0.443	0.602
ACTN4	PIP5K1A	2	2	9606.ENSP00000252699	9606.ENSP00000357883	0	0	0	0	0	0	0.6	0.058	0.607
ACTN4	GSN	2	2	9606.ENSP00000252699	9606.ENSP00000362924	0	0	0	0	0.067	0.329	0	0.451	0.626
ACTN4	CFL1	2	2	9606.ENSP00000252699	9606.ENSP00000432660	0	0	0	0	0.166	0.103	0	0.557	0.64
ACTN4	ILK	2	2	9606.ENSP00000252699	9606.ENSP00000379975	0	0	0	0	0.097	0.139	0	0.59	0.653
ACTN4	ITGA4	2	2	9606.ENSP00000252699	9606.ENSP00000380227	0	0	0	0	0.066	0.043	0.6	0.148	0.654
ACTN4	CDC73	2	4	9606.ENSP00000252699	9606.ENSP00000356405	0	0	0	0	0.064	0.27	0	0.555	0.669
ACTN4	ARHGDIA	2	2	9606.ENSP00000252699	9606.ENSP00000269321	0	0	0	0	0.264	0	0	0.58	0.678
ACTN4	MYO1B	2	2	9606.ENSP00000252699	9606.ENSP00000376132	0	0	0	0	0.063	0.076	0	0.658	0.678
ACTN4	ITGA2	2	2	9606.ENSP00000252699	9606.ENSP00000296585	0	0	0	0	0	0	0.6	0.234	0.68
ACTN4	ITGB5	2	2	9606.ENSP00000252699	9606.ENSP00000296181	0	0	0	0	0.076	0.074	0.6	0.242	0.706
ACTN4	HGS	2	1	9606.ENSP00000252699	9606.ENSP00000331201	0	0	0	0	0.061	0.688	0	0.155	0.731
ACTN4	IQGAP1	2	2	9606.ENSP00000252699	9606.ENSP00000268182	0	0	0	0	0.117	0.545	0	0.435	0.754
ACTN4	ESR1	2	4	9606.ENSP00000252699	9606.ENSP00000405330	0	0	0	0	0	0.298	0	0.723	0.797
ACTN4	EGFR	2	2	9606.ENSP00000252699	9606.ENSP00000275493	0	0	0	0	0.087	0.743	0	0.24	0.806
ACTN4	TPM4	2	2	9606.ENSP00000252699	9606.ENSP00000345230	0	0	0	0	0.268	0.431	0	0.605	0.821
ACTN4	TPM3	2	2	9606.ENSP00000252699	9606.ENSP00000357516	0	0	0	0	0.248	0.701	0	0.524	0.884
ACTN4	CD2AP	2	2	9606.ENSP00000252699	9606.ENSP00000352264	0	0	0	0	0	0.056	0	0.884	0.887
ACTN4	TPM1	2	2	9606.ENSP00000252699	9606.ENSP00000351022	0	0	0	0	0.242	0.712	0	0.579	0.9
ACTN4	NOLC1	2	7	9606.ENSP00000252699	9606.ENSP00000385410	0	0	0	0	0	0	0.9	0	0.9
ACTN4	TJP1	2	2	9606.ENSP00000252699	9606.ENSP00000281537	0	0	0	0	0	0.503	0	0.816	0.905
ACTN4	PIK3R1	2	2	9606.ENSP00000252699	9606.ENSP00000428056	0	0	0	0	0.047	0	0.9	0.097	0.906
ACTN4	LDB3	2	2	9606.ENSP00000252699	9606.ENSP00000401437	0	0	0	0	0.45	0.706	0	0.479	0.908
ACTN4	ICAM1	2	2	9606.ENSP00000252699	9606.ENSP00000264832	0	0	0	0	0	0.057	0	0.908	0.909
ACTN4	CRKL	2	2	9606.ENSP00000252699	9606.ENSP00000346300	0	0	0	0	0	0	0.9	0.13	0.909
ACTN4	PIK3CA	2	2	9606.ENSP00000252699	9606.ENSP00000263967	0	0	0	0	0.064	0.077	0.9	0.101	0.911
ACTN4	CTNNB1	2	2	9606.ENSP00000252699	9606.ENSP00000344456	0	0	0	0	0.078	0.651	0	0.77	0.92
ACTN4	CAPN1	2	2	9606.ENSP00000252699	9606.ENSP00000431984	0	0	0	0	0.096	0	0.9	0.213	0.922
ACTN4	RAC1	2	2	9606.ENSP00000252699	9606.ENSP00000348461	0	0	0	0	0.087	0.104	0.9	0.239	0.929
ACTN4	SPTAN1	2	2	9606.ENSP00000252699	9606.ENSP00000361824	0	0	0	0.681	0.139	0.186	0.9	0.454	0.934
ACTN4	BCAR1	2	2	9606.ENSP00000252699	9606.ENSP00000391669	0	0	0	0	0.083	0	0.9	0.372	0.937
ACTN4	PTK2	2	2	9606.ENSP00000252699	9606.ENSP00000341189	0	0	0	0	0	0.166	0.9	0.396	0.945
ACTN4	RAB5A	2	1	9606.ENSP00000252699	9606.ENSP00000273047	0	0	0	0	0.052	0.075	0.9	0.466	0.947
ACTN4	EZR	2	2	9606.ENSP00000252699	9606.ENSP00000356042	0	0	0	0	0.062	0.062	0.9	0.472	0.947
ACTN4	SRC	2	2	9606.ENSP00000252699	9606.ENSP00000362680	0	0	0	0	0.087	0.304	0.9	0.357	0.953
ACTN4	RHOA	2	2	9606.ENSP00000252699	9606.ENSP00000400175	0	0	0	0	0.069	0.104	0.9	0.538	0.956
ACTN4	PXN	2	2	9606.ENSP00000252699	9606.ENSP00000267257	0	0	0	0	0.128	0.18	0.9	0.518	0.96
ACTN4	ITGB1	2	2	9606.ENSP00000252699	9606.ENSP00000379350	0	0	0	0	0.089	0.243	0.9	0.506	0.961
ACTN4	NPHS1	2	2	9606.ENSP00000252699	9606.ENSP00000368190	0	0	0	0	0.053	0.057	0.6	0.941	0.976
ADAM12	IGFBP5	2	2	9606.ENSP00000357668	9606.ENSP00000233813	0	0	0	0	0.094	0.27	0	0.404	0.571
ADAM12	WISP1	2	2	9606.ENSP00000357668	9606.ENSP00000250160	0	0	0	0	0.141	0	0	0.382	0.447
ADAM12	CDH1	2	2	9606.ENSP00000357668	9606.ENSP00000261769	0	0	0	0	0	0	0	0.431	0.431
ADAM12	TP53	2	4	9606.ENSP00000357668	9606.ENSP00000269305	0	0	0	0	0	0	0	0.415	0.415
ADAM12	EGFR	2	2	9606.ENSP00000357668	9606.ENSP00000275493	0	0	0	0	0.088	0	0	0.405	0.434
ADAM12	EPHA1	2	2	9606.ENSP00000357668	9606.ENSP00000275815	0	0	0	0	0.062	0	0	0.629	0.637
ADAM12	TJP1	2	2	9606.ENSP00000357668	9606.ENSP00000281537	0	0	0	0	0	0	0	0.715	0.715
ADAM12	PRKCB	2	2	9606.ENSP00000357668	9606.ENSP00000305355	0	0	0	0	0	0	0.9	0.048	0.9
ADAM12	MMP14	2	2	9606.ENSP00000357668	9606.ENSP00000308208	0	0	0	0	0.131	0	0	0.606	0.643
ADAM12	FN1	2	2	9606.ENSP00000357668	9606.ENSP00000346839	0	0	0	0	0.152	0	0	0.475	0.536
ADAM12	RYR1	2	2	9606.ENSP00000357668	9606.ENSP00000352608	0	0	0	0	0	0.057	0	0.434	0.443
ADAM12	DMD	2	2	9606.ENSP00000357668	9606.ENSP00000354923	0	0	0	0	0	0	0	0.436	0.436
ADAM12	NOS1	2	2	9606.ENSP00000357668	9606.ENSP00000477999	0	0	0	0	0	0	0	0.419	0.419
ADAM12	PRKCD	2	2	9606.ENSP00000357668	9606.ENSP00000378217	0	0	0	0	0	0	0	0.478	0.478
ADAM12	ILK	2	2	9606.ENSP00000357668	9606.ENSP00000379975	0	0	0	0	0	0.27	0	0.337	0.495
ADAM12	IGFBP3	2	2	9606.ENSP00000357668	9606.ENSP00000370473	0	0	0	0	0.141	0.487	0	0.356	0.691
ADAM12	PIK3R1	2	2	9606.ENSP00000357668	9606.ENSP00000428056	0	0	0	0	0	0.376	0	0.584	0.729
ADAM12	GRB2	2	2	9606.ENSP00000357668	9606.ENSP00000376345	0	0	0	0	0	0.351	0	0.85	0.899
ADAM12	PRKCA	2	2	9606.ENSP00000357668	9606.ENSP00000408695	0	0	0	0	0	0	0.9	0.135	0.909
ADAM12	ITGB1	2	2	9606.ENSP00000357668	9606.ENSP00000379350	0	0	0	0	0.076	0	0.9	0.363	0.936
ADAM12	SRC	2	2	9606.ENSP00000357668	9606.ENSP00000362680	0	0	0	0	0.062	0.465	0	0.96	0.978
ADAR	AGO2	7	7	9606.ENSP00000357459	9606.ENSP00000220592	0	0	0	0	0.062	0.27	0	0.542	0.659
ADAR	HNRNPL	7	7	9606.ENSP00000357459	9606.ENSP00000221419	0	0	0	0	0.18	0	0	0.384	0.474
ADAR	EIF2AK2	7	8	9606.ENSP00000357459	9606.ENSP00000233057	0	0	0	0.557	0.212	0.395	0	0.556	0.621
ADAR	RPA1	7	4	9606.ENSP00000357459	9606.ENSP00000254719	0	0	0	0	0.066	0.073	0	0.45	0.482
ADAR	SAMHD1	7	7	9606.ENSP00000357459	9606.ENSP00000262878	0	0	0	0	0.082	0	0.9	0.711	0.971
ADAR	TP53	7	4	9606.ENSP00000357459	9606.ENSP00000269305	0	0	0	0	0.056	0	0	0.491	0.499
ADAR	ZBTB33	7	4	9606.ENSP00000357459	9606.ENSP00000314153	0	0	0	0	0	0	0	0.537	0.537
ADAR	PNKP	7	4	9606.ENSP00000357459	9606.ENSP00000323511	0	0	0	0	0.064	0.788	0	0	0.793
ADAR	HNRNPM	7	7	9606.ENSP00000357459	9606.ENSP00000325376	0	0	0	0	0.154	0.271	0	0.223	0.479
ADAR	HNRNPA1	7	7	9606.ENSP00000357459	9606.ENSP00000341826	0	0	0	0	0.157	0.31	0	0.347	0.587
ADAR	CTNNB1	7	2	9606.ENSP00000357459	9606.ENSP00000344456	0	0	0	0	0	0	0	0.46	0.459
ADAR	THRAP3	7	7	9606.ENSP00000357459	9606.ENSP00000346634	0	0	0	0	0.071	0	0	0.465	0.482
ADAR	STAT1	7	8	9606.ENSP00000357459	9606.ENSP00000354394	0	0	0	0	0.338	0	0.9	0.43	0.959
ADAR	ILF2	7	7	9606.ENSP00000357459	9606.ENSP00000355011	0	0	0	0	0.144	0.101	0	0.411	0.508
ADAR	AIM2	7	8	9606.ENSP00000357459	9606.ENSP00000357112	0	0	0	0	0	0.27	0	0.229	0.413
ADAR	IFI16	7	8	9606.ENSP00000357459	9606.ENSP00000357113	0	0	0	0	0.098	0.486	0	0.306	0.65
ADAR	MYC	7	4	9606.ENSP00000357459	9606.ENSP00000479618	0	0	0	0	0	0.13	0	0.375	0.433
ADAR	XPO1	7	7	9606.ENSP00000357459	9606.ENSP00000384863	0	0	0	0	0.082	0.27	0	0.227	0.437
ADAR	HSPA1A	7	1	9606.ENSP00000357459	9606.ENSP00000364802	0	0	0	0	0	0	0	0.453	0.453
ADAR	HNRNPC	7	7	9606.ENSP00000357459	9606.ENSP00000451291	0	0	0	0	0.182	0	0	0.391	0.48
ADAR	MAVS	7	8	9606.ENSP00000357459	9606.ENSP00000401980	0	0	0	0	0	0	0	0.503	0.503
ADAR	MOV10	7	7	9606.ENSP00000357459	9606.ENSP00000399797	0	0	0	0	0.066	0.157	0	0.453	0.532
ADAR	AMPD3	7	1	9606.ENSP00000357459	9606.ENSP00000379802	0	0	0	0	0	0	0	0.567	0.567
ADAR	STAU1	7	7	9606.ENSP00000357459	9606.ENSP00000360922	0	0	0	0	0	0.27	0	0.445	0.577
ADAR	G3BP1	7	7	9606.ENSP00000357459	9606.ENSP00000377681	0	0	0	0	0.065	0.27	0	0.448	0.59
ADAR	DDX58	7	8	9606.ENSP00000357459	9606.ENSP00000369213	0	0	0	0	0.236	0	0	0.627	0.703
ADAR	HLA-B	7	1	9606.ENSP00000357459	9606.ENSP00000399168	0	0	0	0	0	0	0.9	0.085	0.904
ADAR	UPF1	7	7	9606.ENSP00000357459	9606.ENSP00000470142	0	0	0	0	0.088	0.349	0.9	0.505	0.966
ADAR	ELAVL1	7	7	9606.ENSP00000357459	9606.ENSP00000385269	0	0	0	0	0.17	0.161	0	0.965	0.974
ADAR	DICER1	7	7	9606.ENSP00000357459	9606.ENSP00000437256	0	0	0	0	0.062	0.27	0	0.989	0.992
ADD1	FUS	2	7	9606.ENSP00000264758	9606.ENSP00000254108	0	0	0	0	0	0	0	0.402	0.402
ADD1	SVIL	2	2	9606.ENSP00000264758	9606.ENSP00000348128	0	0	0	0	0	0.408	0	0	0.408
ADD1	TPM4	2	2	9606.ENSP00000264758	9606.ENSP00000345230	0	0	0	0	0	0.383	0	0.101	0.421
ADD1	PPARG	2	4	9606.ENSP00000264758	9606.ENSP00000287820	0	0	0	0	0	0.056	0	0.424	0.433
ADD1	PRKCA	2	2	9606.ENSP00000264758	9606.ENSP00000408695	0	0	0	0	0.062	0.27	0	0.274	0.459
ADD1	OR8D2	2	2	9606.ENSP00000264758	9606.ENSP00000350022	0	0	0	0	0	0	0	0.475	0.475
ADD1	TPM3	2	2	9606.ENSP00000264758	9606.ENSP00000357516	0	0	0	0	0	0.447	0	0.133	0.5
ADD1	AP2M1	2	1	9606.ENSP00000264758	9606.ENSP00000292807	0	0	0	0	0.065	0	0	0.505	0.517
ADD1	EPB41	2	2	9606.ENSP00000264758	9606.ENSP00000345259	0	0	0	0	0	0	0	0.52	0.52
ADD1	CALM1	2	2	9606.ENSP00000264758	9606.ENSP00000349467	0	0	0	0	0.062	0.489	0	0.086	0.524
ADD1	MARCKS	2	2	9606.ENSP00000264758	9606.ENSP00000478061	0	0	0	0	0	0	0	0.551	0.551
ADD1	AGTR1	2	2	9606.ENSP00000264758	9606.ENSP00000419422	0	0	0	0	0	0	0	0.568	0.568
ADD1	YARS	2	7	9606.ENSP00000264758	9606.ENSP00000362576	0.19	0	0	0	0	0	0	0.615	0.675
ADD1	SPTAN1	2	2	9606.ENSP00000264758	9606.ENSP00000361824	0	0	0	0	0.102	0.41	0	0.507	0.716
ADD1	CASP3	2	8	9606.ENSP00000264758	9606.ENSP00000311032	0	0	0	0	0.049	0.213	0.9	0.081	0.922
ADIRF	PPARG	4	4	9606.ENSP00000361083	9606.ENSP00000287820	0	0	0	0	0	0	0.9	0.128	0.909
ADIRF	AP2B1	4	1	9606.ENSP00000361083	9606.ENSP00000482835	0	0	0	0	0	0	0	0.442	0.442
ADNP	RBM39	4	7	9606.ENSP00000379346	9606.ENSP00000253363	0	0	0	0	0.492	0	0	0	0.492
ADNP	MAP1LC3B	4	1	9606.ENSP00000379346	9606.ENSP00000268607	0	0	0	0	0	0.075	0	0.745	0.754
ADNP	SMARCE1	4	4	9606.ENSP00000379346	9606.ENSP00000323967	0	0	0	0	0.123	0	0	0.372	0.425
ADNP	PARP10	4	4	9606.ENSP00000379346	9606.ENSP00000325618	0	0	0	0	0	0	0	0.49	0.49
ADNP	CBX3	4	4	9606.ENSP00000379346	9606.ENSP00000336687	0	0	0	0	0.079	0.68	0	0.154	0.729
ADNP	PTBP1	4	7	9606.ENSP00000379346	9606.ENSP00000349428	0	0	0	0	0.075	0	0	0.444	0.464
ADNP	CHD4	4	4	9606.ENSP00000379346	9606.ENSP00000349508	0	0	0	0	0.245	0.282	0	0.824	0.896
ADNP	SFPQ	4	7	9606.ENSP00000379346	9606.ENSP00000349748	0	0	0	0	0.184	0	0	0.438	0.521
ADNP	CDC5L	4	7	9606.ENSP00000379346	9606.ENSP00000360532	0	0	0	0	0.183	0.128	0	0.459	0.581
ADNP	HDAC1	4	4	9606.ENSP00000379346	9606.ENSP00000362649	0	0	0	0	0.218	0.415	0	0.072	0.538
ADNP	CBX1	4	4	9606.ENSP00000379346	9606.ENSP00000377060	0	0	0	0	0.062	0.701	0	0.162	0.744
ADNP	UBR5	4	4	9606.ENSP00000379346	9606.ENSP00000429084	0	0	0	0	0.2	0	0	0.425	0.521
ADNP	DYRK1A	4	1	9606.ENSP00000379346	9606.ENSP00000381932	0	0	0	0	0.083	0	0	0.553	0.573
ADRA1B	RAB5A	2	1	9606.ENSP00000306662	9606.ENSP00000273047	0	0	0	0	0	0	0	0.711	0.711
ADRA1B	AP2M1	2	1	9606.ENSP00000306662	9606.ENSP00000292807	0	0	0	0	0	0.27	0	0.735	0.798
ADRA1B	JAK2	2	2	9606.ENSP00000306662	9606.ENSP00000371067	0	0	0	0	0	0.056	0	0.444	0.453
ADRA1B	CHKB	2	2	9606.ENSP00000306662	9606.ENSP00000384400	0	0	0	0	0	0	0	0.464	0.464
ADRA1B	NOS1	2	2	9606.ENSP00000306662	9606.ENSP00000477999	0	0	0	0	0	0.213	0	0.456	0.553
ADRA1B	ARRB2	2	2	9606.ENSP00000306662	9606.ENSP00000403701	0	0	0	0	0	0.173	0	0.538	0.601
ADRA1B	HADHB	2	1	9606.ENSP00000306662	9606.ENSP00000325136	0	0	0	0	0	0	0	0.606	0.606
ADRA1B	BTK	2	2	9606.ENSP00000306662	9606.ENSP00000483570	0	0	0	0	0	0.056	0.65	0	0.655
ADRA1B	GNA13	2	2	9606.ENSP00000306662	9606.ENSP00000400717	0	0	0	0	0	0.151	0.8	0.082	0.83
ADRA1B	EZR	2	2	9606.ENSP00000306662	9606.ENSP00000356042	0	0	0	0	0	0.213	0	0.883	0.904
ADRA1B	F2	2	1	9606.ENSP00000306662	9606.ENSP00000308541	0	0	0	0	0.066	0.097	0.9	0	0.908
ADRA1B	GNAS	2	2	9606.ENSP00000306662	9606.ENSP00000360141	0	0	0	0	0	0.151	0.9	0.172	0.923
ADRA1B	ADRBK1	2	2	9606.ENSP00000306662	9606.ENSP00000312262	0	0	0	0	0	0.151	0.9	0.381	0.942
ADRA1B	ARRB1	2	2	9606.ENSP00000306662	9606.ENSP00000409581	0	0	0	0	0	0.173	0.9	0.422	0.948
ADRBK1	RGS2	2	2	9606.ENSP00000312262	9606.ENSP00000235382	0	0	0	0	0.052	0	0	0.462	0.468
ADRBK1	MDM2	2	4	9606.ENSP00000312262	9606.ENSP00000258149	0	0	0	0	0	0.839	0	0.49	0.914
ADRBK1	PEBP1	2	2	9606.ENSP00000312262	9606.ENSP00000261313	0	0	0	0	0	0.27	0	0.983	0.987
ADRBK1	PIK3CA	2	2	9606.ENSP00000312262	9606.ENSP00000263967	0	0	0	0	0	0.076	0	0.478	0.497
ADRBK1	EGFR	2	2	9606.ENSP00000312262	9606.ENSP00000275493	0	0	0	0	0	0.486	0	0.472	0.717
ADRBK1	HEATR2	2	2	9606.ENSP00000312262	9606.ENSP00000297440	0	0	0	0	0.053	0.484	0	0	0.49
ADRBK1	PRKCB	2	2	9606.ENSP00000312262	9606.ENSP00000305355	0	0	0	0.656	0.051	0.678	0	0.456	0.728
ADRBK1	F2	2	1	9606.ENSP00000312262	9606.ENSP00000308541	0	0	0	0	0	0	0.9	0.097	0.905
ADRBK1	PDE4D	2	2	9606.ENSP00000312262	9606.ENSP00000345502	0	0	0	0	0	0.102	0	0.379	0.418
ADRBK1	CAV1	2	2	9606.ENSP00000312262	9606.ENSP00000339191	0	0	0	0	0	0.27	0	0.292	0.461
ADRBK1	CLTC	2	1	9606.ENSP00000312262	9606.ENSP00000479606	0	0	0	0	0.058	0	0	0.457	0.467
ADRBK1	GNAS	2	2	9606.ENSP00000312262	9606.ENSP00000360141	0	0	0	0	0.063	0.077	0	0.441	0.474
ADRBK1	RPLP1	2	7	9606.ENSP00000312262	9606.ENSP00000346037	0	0	0	0	0	0	0	0.511	0.511
ADRBK1	OR3A2	2	2	9606.ENSP00000312262	9606.ENSP00000386180	0	0	0	0	0	0	0.6	0	0.6
ADRBK1	OR8D2	2	2	9606.ENSP00000312262	9606.ENSP00000350022	0	0	0	0	0	0	0.6	0	0.6
ADRBK1	OR2T6	2	2	9606.ENSP00000312262	9606.ENSP00000347965	0	0	0	0	0	0	0.6	0	0.6
ADRBK1	RPLP2	2	7	9606.ENSP00000312262	9606.ENSP00000322419	0	0	0	0	0	0.213	0	0.589	0.663
ADRBK1	SRC	2	2	9606.ENSP00000312262	9606.ENSP00000362680	0	0	0	0	0	0.346	0	0.535	0.683
ADRBK1	HSP90AB1	2	1	9606.ENSP00000312262	9606.ENSP00000360609	0	0	0	0	0	0.177	0	0.642	0.692
ADRBK1	NTRK1	2	2	9606.ENSP00000312262	9606.ENSP00000431418	0	0	0	0	0	0.142	0	0.699	0.73
ADRBK1	AGTR1	2	2	9606.ENSP00000312262	9606.ENSP00000419422	0	0	0	0	0	0.523	0	0.49	0.746
ADRBK1	HDAC6	2	1	9606.ENSP00000312262	9606.ENSP00000334061	0	0	0	0	0	0.27	0	0.723	0.789
ADRBK1	PIK3CG	2	2	9606.ENSP00000312262	9606.ENSP00000352121	0	0	0	0	0.062	0.302	0	0.83	0.879
ADRBK1	HSP90AA1	2	1	9606.ENSP00000312262	9606.ENSP00000335153	0	0	0	0	0	0.177	0	0.909	0.922
ADRBK1	PRKCD	2	2	9606.ENSP00000312262	9606.ENSP00000378217	0	0	0	0.654	0.062	0.213	0.9	0.142	0.922
ADRBK1	PRKCA	2	2	9606.ENSP00000312262	9606.ENSP00000408695	0	0	0	0.652	0.051	0.213	0.9	0.301	0.926
ADRBK1	ARRB1	2	2	9606.ENSP00000312262	9606.ENSP00000409581	0	0	0	0	0.062	0.559	0.8	0.824	0.983
ADRBK1	DRD2	2	2	9606.ENSP00000312262	9606.ENSP00000354859	0	0	0	0	0.064	0.151	0.9	0.836	0.985
ADRBK1	PTCH1	2	4	9606.ENSP00000312262	9606.ENSP00000332353	0	0	0	0	0	0.64	0	0.96	0.985
ADRBK1	ARRB2	2	2	9606.ENSP00000312262	9606.ENSP00000403701	0	0	0	0	0.064	0.343	0.8	0.943	0.992
AGA	UMPS	1	1	9606.ENSP00000264595	9606.ENSP00000232607	0	0	0	0	0	0	0	0.661	0.661
AGA	CST3	1	1	9606.ENSP00000264595	9606.ENSP00000381448	0	0	0	0	0	0.359	0	0.103	0.4
AGA	TLN2	1	2	9606.ENSP00000264595	9606.ENSP00000453508	0	0	0	0	0.049	0.398	0	0	0.403
AGA	QTRTD1	1	7	9606.ENSP00000264595	9606.ENSP00000420682	0	0	0	0	0	0.403	0	0	0.403
AGA	CFD	1	1	9606.ENSP00000264595	9606.ENSP00000332139	0	0	0	0	0.062	0.398	0	0	0.411
AGA	CLTC	1	1	9606.ENSP00000264595	9606.ENSP00000479606	0	0	0	0	0	0	0	0.416	0.416
AGA	AMPD3	1	1	9606.ENSP00000264595	9606.ENSP00000379802	0.074	0	0	0	0	0.403	0	0.101	0.459
AGA	ALB	1	1	9606.ENSP00000264595	9606.ENSP00000295897	0	0	0	0	0	0.394	0	0.156	0.466
AGA	NTPCR	1	1	9606.ENSP00000264595	9606.ENSP00000355587	0	0	0	0	0	0	0	0.498	0.498
AGA	LPA	1	1	9606.ENSP00000264595	9606.ENSP00000321334	0	0	0	0	0.062	0.078	0	0.613	0.636
AGA	GOT1	1	1	9606.ENSP00000264595	9606.ENSP00000359539	0	0	0	0	0	0.128	0.9	0	0.909
AGAP2	APEX1	2	4	9606.ENSP00000449241	9606.ENSP00000216714	0	0	0	0	0.063	0	0	0.434	0.446
AGAP2	PLCG1	2	2	9606.ENSP00000449241	9606.ENSP00000244007	0	0	0	0	0	0.296	0	0.465	0.608
AGAP2	MDM2	2	4	9606.ENSP00000449241	9606.ENSP00000258149	0	0	0	0	0	0	0	0.401	0.401
AGAP2	PIK3CA	2	2	9606.ENSP00000449241	9606.ENSP00000263967	0	0	0	0	0.062	0.065	0.9	0.16	0.916
AGAP2	ARF6	2	2	9606.ENSP00000449241	9606.ENSP00000298316	0	0	0	0	0.046	0.147	0	0.348	0.423
AGAP2	STAT5A	2	2	9606.ENSP00000449241	9606.ENSP00000341208	0	0	0	0	0.058	0.345	0	0.438	0.623
AGAP2	FYN	2	2	9606.ENSP00000449241	9606.ENSP00000346671	0	0	0	0	0.062	0.068	0.9	0.236	0.924
AGAP2	FMR1	2	7	9606.ENSP00000449241	9606.ENSP00000359506	0	0	0	0	0.062	0.182	0	0.298	0.415
AGAP2	CAMK2A	2	2	9606.ENSP00000449241	9606.ENSP00000381412	0	0	0	0	0.147	0.182	0	0.224	0.412
AGAP2	CDC42	2	2	9606.ENSP00000449241	9606.ENSP00000383118	0	0	0	0	0	0.35	0	0.119	0.403
AGAP2	TNIK	2	8	9606.ENSP00000449241	9606.ENSP00000399511	0	0	0	0	0.062	0.4	0	0.156	0.483
AGAP2	RHOA	2	2	9606.ENSP00000449241	9606.ENSP00000400175	0	0	0	0	0	0.35	0	0.461	0.635
AGAP2	ZDHHC17	2	1	9606.ENSP00000449241	9606.ENSP00000403397	0	0	0	0	0.063	0.056	0	0.668	0.681
AGAP2	GNB2L1	2	7	9606.ENSP00000449241	9606.ENSP00000426909	0	0	0	0	0.065	0	0	0.536	0.547
AGAP2	PIK3R1	2	2	9606.ENSP00000449241	9606.ENSP00000428056	0	0	0	0	0.076	0.27	0.9	0.163	0.936
AGAP2	ASAP1	2	2	9606.ENSP00000449241	9606.ENSP00000429900	0	0	0	0.555	0	0.182	0	0.643	0.41
AGAP2	NTRK1	2	2	9606.ENSP00000449241	9606.ENSP00000431418	0	0	0	0	0.062	0.062	0.9	0.073	0.907
AGAP2	AKT1	2	2	9606.ENSP00000449241	9606.ENSP00000451828	0	0	0	0	0	0.327	0	0.323	0.524
AGER	MAPK1	8	2	9606.ENSP00000364210	9606.ENSP00000215832	0	0	0	0	0	0	0.6	0.134	0.638
AGER	APEX1	8	4	9606.ENSP00000364210	9606.ENSP00000216714	0	0	0	0	0	0	0	0.851	0.851
AGER	SERPINE1	8	2	9606.ENSP00000364210	9606.ENSP00000223095	0	0	0	0	0	0	0	0.46	0.459
AGER	TTR	8	1	9606.ENSP00000364210	9606.ENSP00000237014	0	0	0	0	0	0.413	0	0.955	0.972
AGER	LRP1	8	1	9606.ENSP00000364210	9606.ENSP00000243077	0	0	0	0	0	0	0	0.683	0.683
AGER	APOE	8	1	9606.ENSP00000364210	9606.ENSP00000252486	0	0	0	0	0	0	0	0.566	0.566
AGER	KRAS	8	2	9606.ENSP00000364210	9606.ENSP00000256078	0	0	0	0	0	0.27	0.8	0.218	0.875
AGER	TLR2	8	8	9606.ENSP00000364210	9606.ENSP00000260010	0	0	0	0	0.063	0	0	0.804	0.809
AGER	MAPK3	8	2	9606.ENSP00000364210	9606.ENSP00000263025	0	0	0	0	0	0	0.6	0.667	0.861
AGER	IL1B	8	8	9606.ENSP00000364210	9606.ENSP00000263341	0	0	0	0	0.058	0	0	0.653	0.659
AGER	FGF2	8	2	9606.ENSP00000364210	9606.ENSP00000264498	0	0	0	0	0	0.27	0	0.289	0.458
AGER	ICAM1	8	2	9606.ENSP00000364210	9606.ENSP00000264832	0	0	0	0	0	0	0	0.556	0.556
AGER	TP53	8	4	9606.ENSP00000364210	9606.ENSP00000269305	0	0	0	0	0	0	0	0.438	0.438
AGER	EGFR	8	2	9606.ENSP00000364210	9606.ENSP00000275493	0	0	0	0	0	0.27	0	0.233	0.416
AGER	IL18	8	8	9606.ENSP00000364210	9606.ENSP00000280357	0	0	0	0	0	0	0	0.452	0.452
AGER	APP	8	1	9606.ENSP00000364210	9606.ENSP00000284981	0	0	0	0	0	0.042	0.6	0.601	0.833
AGER	VCAM1	8	2	9606.ENSP00000364210	9606.ENSP00000294728	0	0	0	0	0	0	0	0.528	0.528
AGER	ALB	8	1	9606.ENSP00000364210	9606.ENSP00000295897	0	0	0	0	0	0	0	0.775	0.775
AGER	HMGB2	8	4	9606.ENSP00000364210	9606.ENSP00000296503	0	0	0	0	0	0.061	0	0.454	0.466
AGER	HSPA4	8	1	9606.ENSP00000364210	9606.ENSP00000302961	0	0	0	0	0	0	0	0.483	0.483
AGER	CASP3	8	8	9606.ENSP00000364210	9606.ENSP00000311032	0	0	0	0	0	0	0	0.456	0.456
AGER	CLU	8	1	9606.ENSP00000364210	9606.ENSP00000315130	0	0	0	0	0	0	0	0.501	0.501
AGER	PSEN1	8	1	9606.ENSP00000364210	9606.ENSP00000326366	0	0	0	0	0	0	0	0.468	0.468
AGER	NLRP3	8	8	9606.ENSP00000364210	9606.ENSP00000337383	0	0	0	0	0	0	0	0.46	0.459
AGER	HMGB1	8	8	9606.ENSP00000364210	9606.ENSP00000345347	0	0	0	0	0	0.707	0.9	0.989	0.999
AGER	S100A4	8	2	9606.ENSP00000364210	9606.ENSP00000357705	0	0	0	0	0.064	0.417	0	0.975	0.985
AGER	JUN	8	4	9606.ENSP00000364210	9606.ENSP00000360266	0	0	0	0	0	0	0	0.405	0.405
AGER	TLR4	8	8	9606.ENSP00000364210	9606.ENSP00000363089	0	0	0	0	0	0	0	0.986	0.986
AGER	PRKCZ	8	2	9606.ENSP00000364210	9606.ENSP00000367830	0	0	0	0	0	0.345	0	0.128	0.404
AGER	CASP1	8	8	9606.ENSP00000364210	9606.ENSP00000433138	0	0	0	0	0.07	0	0	0.458	0.474
AGER	AGTR1	8	2	9606.ENSP00000364210	9606.ENSP00000419422	0	0	0	0	0	0	0	0.476	0.476
AGER	AKT1	8	2	9606.ENSP00000364210	9606.ENSP00000451828	0	0	0	0	0.065	0.057	0	0.466	0.488
AGER	TIRAP	8	8	9606.ENSP00000364210	9606.ENSP00000376445	0	0	0	0	0	0.345	0	0.323	0.537
AGER	RHOA	8	2	9606.ENSP00000364210	9606.ENSP00000400175	0	0	0	0	0	0.27	0	0.459	0.588
AGER	TNF	8	8	9606.ENSP00000364210	9606.ENSP00000398698	0	0	0	0	0.065	0	0	0.612	0.621
AGER	IL6	8	8	9606.ENSP00000364210	9606.ENSP00000385675	0	0	0	0	0	0	0	0.661	0.661
AGER	JAK2	8	2	9606.ENSP00000364210	9606.ENSP00000371067	0	0	0	0	0	0.057	0.8	0.166	0.828
AGER	HRAS	8	2	9606.ENSP00000364210	9606.ENSP00000407586	0	0	0	0	0	0	0.8	0.243	0.842
AGER	ITGB2	8	2	9606.ENSP00000364210	9606.ENSP00000380948	0	0	0	0	0.098	0	0.9	0.381	0.939
AGO2	HSD17B10	7	1	9606.ENSP00000220592	9606.ENSP00000168216	0	0	0	0	0	0.105	0.9	0	0.906
AGO2	PTBP1	7	7	9606.ENSP00000220592	9606.ENSP00000349428	0	0	0	0	0.063	0	0	0.39	0.403
AGO2	SLC1A5	7	1	9606.ENSP00000220592	9606.ENSP00000444408	0	0	0	0	0.062	0	0	0.391	0.404
AGO2	STAT3	7	2	9606.ENSP00000220592	9606.ENSP00000264657	0	0	0	0	0.062	0	0	0.392	0.405
AGO2	UBR5	7	4	9606.ENSP00000220592	9606.ENSP00000429084	0	0	0	0	0.066	0.373	0	0.074	0.411
AGO2	HRAS	7	2	9606.ENSP00000220592	9606.ENSP00000407586	0	0	0	0	0	0.056	0	0.41	0.42
AGO2	EFTUD2	7	7	9606.ENSP00000220592	9606.ENSP00000392094	0	0	0	0	0.049	0.396	0	0.079	0.425
AGO2	PCBP1	7	7	9606.ENSP00000220592	9606.ENSP00000305556	0	0	0	0	0.062	0.27	0	0.232	0.428
AGO2	SERBP1	7	7	9606.ENSP00000220592	9606.ENSP00000360034	0	0	0	0	0	0.258	0	0.268	0.434
AGO2	RPS3	7	7	9606.ENSP00000220592	9606.ENSP00000278572	0	0	0	0	0	0.372	0	0.135	0.434
AGO2	THBS1	7	2	9606.ENSP00000220592	9606.ENSP00000260356	0	0	0	0	0	0	0	0.439	0.439
AGO2	APOA4	7	1	9606.ENSP00000220592	9606.ENSP00000350425	0	0	0	0	0	0	0	0.439	0.439
AGO2	DDX58	7	8	9606.ENSP00000220592	9606.ENSP00000369213	0	0	0	0	0.054	0.09	0	0.402	0.44
AGO2	BIRC6	7	8	9606.ENSP00000220592	9606.ENSP00000393596	0	0	0	0	0.064	0.379	0	0.114	0.441
AGO2	SYNCRIP	7	7	9606.ENSP00000220592	9606.ENSP00000358635	0	0	0	0	0.062	0.155	0	0.353	0.442
AGO2	EIF4B	7	7	9606.ENSP00000220592	9606.ENSP00000388806	0	0	0	0	0.062	0.292	0	0.228	0.443
AGO2	HSPA4	7	1	9606.ENSP00000220592	9606.ENSP00000302961	0	0	0	0	0.062	0.177	0	0.339	0.445
AGO2	CDH1	7	2	9606.ENSP00000220592	9606.ENSP00000261769	0	0	0	0	0	0.06	0	0.434	0.445
AGO2	CBX1	7	4	9606.ENSP00000220592	9606.ENSP00000377060	0	0	0	0	0	0.319	0	0.221	0.446
AGO2	EEF1A1	7	7	9606.ENSP00000220592	9606.ENSP00000339063	0	0	0	0	0.062	0.27	0	0.259	0.449
AGO2	TBK1	7	8	9606.ENSP00000220592	9606.ENSP00000329967	0	0	0	0	0	0.42	0	0.096	0.453
AGO2	FKBP5	7	1	9606.ENSP00000220592	9606.ENSP00000444810	0	0	0	0	0	0.358	0	0.186	0.456
AGO2	PTGES3	7	1	9606.ENSP00000220592	9606.ENSP00000482075	0	0	0	0	0	0.426	0	0.094	0.457
AGO2	HSPD1	7	1	9606.ENSP00000220592	9606.ENSP00000373620	0	0	0	0	0.062	0.445	0	0.043	0.459
AGO2	RB1	7	4	9606.ENSP00000220592	9606.ENSP00000267163	0	0	0	0	0	0.27	0	0.29	0.46
AGO2	CBX3	7	4	9606.ENSP00000220592	9606.ENSP00000336687	0	0	0	0	0	0.319	0	0.259	0.474
AGO2	FBL	7	7	9606.ENSP00000220592	9606.ENSP00000221801	0	0	0	0	0	0.317	0	0.26	0.474
AGO2	HNRNPU	7	7	9606.ENSP00000220592	9606.ENSP00000283179	0	0	0	0	0.062	0.354	0	0.209	0.479
AGO2	CTNNB1	7	2	9606.ENSP00000220592	9606.ENSP00000344456	0	0	0	0	0.062	0.11	0	0.431	0.484
AGO2	SUV39H2	7	4	9606.ENSP00000220592	9606.ENSP00000346997	0	0	0	0	0.062	0.254	0	0.326	0.487
AGO2	SFPQ	7	7	9606.ENSP00000220592	9606.ENSP00000349748	0	0	0	0	0.062	0	0	0.477	0.488
AGO2	TP73	7	4	9606.ENSP00000220592	9606.ENSP00000367545	0	0	0	0	0	0.349	0	0.249	0.491
AGO2	HSPA9	7	1	9606.ENSP00000220592	9606.ENSP00000297185	0	0	0	0	0.066	0.435	0	0.128	0.499
AGO2	DDX39A	7	7	9606.ENSP00000220592	9606.ENSP00000242776	0	0	0	0	0.062	0.339	0	0.256	0.499
AGO2	EHMT2	7	4	9606.ENSP00000220592	9606.ENSP00000364678	0	0	0	0	0.062	0.243	0	0.354	0.501
AGO2	PHB	7	1	9606.ENSP00000220592	9606.ENSP00000479488	0	0	0	0	0	0.486	0	0.081	0.507
AGO2	AKT1	7	2	9606.ENSP00000220592	9606.ENSP00000451828	0	0	0	0	0.079	0.078	0	0.467	0.509
AGO2	HMGB1	7	8	9606.ENSP00000220592	9606.ENSP00000345347	0	0	0	0	0	0	0	0.512	0.512
AGO2	KRAS	7	2	9606.ENSP00000220592	9606.ENSP00000256078	0	0	0	0	0.062	0.056	0	0.497	0.516
AGO2	YWHAZ	7	2	9606.ENSP00000220592	9606.ENSP00000379287	0	0	0	0	0	0.371	0	0.263	0.517
AGO2	STAU1	7	7	9606.ENSP00000220592	9606.ENSP00000360922	0	0	0	0	0.062	0.181	0	0.434	0.527
AGO2	SYNE1	7	4	9606.ENSP00000220592	9606.ENSP00000356224	0	0	0	0	0.062	0.282	0	0.372	0.54
AGO2	FUS	7	7	9606.ENSP00000220592	9606.ENSP00000254108	0	0	0	0	0	0	0	0.54	0.54
AGO2	P4HB	7	1	9606.ENSP00000220592	9606.ENSP00000327801	0	0	0	0	0	0.267	0	0.399	0.541
AGO2	RPS20	7	7	9606.ENSP00000220592	9606.ENSP00000429374	0	0	0	0	0	0.519	0	0.108	0.553
AGO2	GNB2L1	7	7	9606.ENSP00000220592	9606.ENSP00000426909	0	0	0	0	0	0.445	0	0.228	0.554
AGO2	HNRNPA2B1	7	7	9606.ENSP00000220592	9606.ENSP00000346694	0	0	0	0	0.062	0.121	0	0.507	0.558
AGO2	RPL22	7	7	9606.ENSP00000220592	9606.ENSP00000346088	0	0	0	0	0.057	0.234	0	0.448	0.567
AGO2	HNRNPC	7	7	9606.ENSP00000220592	9606.ENSP00000451291	0	0	0	0	0	0.333	0	0.383	0.57
AGO2	MCL1	7	8	9606.ENSP00000220592	9606.ENSP00000358022	0	0	0	0	0	0.27	0	0.441	0.574
AGO2	CASP3	7	8	9606.ENSP00000220592	9606.ENSP00000311032	0	0	0	0	0	0	0	0.576	0.576
AGO2	ILF2	7	7	9606.ENSP00000220592	9606.ENSP00000355011	0	0	0	0	0.062	0.432	0	0.268	0.577
AGO2	EIF4A3	7	7	9606.ENSP00000220592	9606.ENSP00000269349	0	0	0	0	0.062	0.339	0	0.382	0.583
AGO2	HNRNPA1	7	7	9606.ENSP00000220592	9606.ENSP00000341826	0	0	0	0	0.062	0.292	0	0.428	0.587
AGO2	HNRNPK	7	7	9606.ENSP00000220592	9606.ENSP00000365439	0	0	0	0	0.045	0.276	0	0.458	0.593
AGO2	TNF	7	8	9606.ENSP00000220592	9606.ENSP00000398698	0	0	0	0	0	0.404	0	0.346	0.594
AGO2	DDB1	7	4	9606.ENSP00000220592	9606.ENSP00000301764	0	0	0	0	0.065	0.429	0	0.3	0.594
AGO2	TSG101	7	1	9606.ENSP00000220592	9606.ENSP00000251968	0	0	0	0	0.063	0.27	0	0.466	0.603
AGO2	HIST1H2BK	7	4	9606.ENSP00000220592	9606.ENSP00000349430	0	0.002	0	0	0	0.058	0.6	0	0.607
AGO2	HIST1H2BB	7	4	9606.ENSP00000220592	9606.ENSP00000482674	0	0.002	0	0	0	0.062	0.6	0.045	0.61
AGO2	HIST1H2BJ	7	4	9606.ENSP00000220592	9606.ENSP00000476136	0	0.002	0	0	0	0.058	0.6	0.06	0.614
AGO2	XPO1	7	7	9606.ENSP00000220592	9606.ENSP00000384863	0	0	0	0	0.071	0.27	0	0.483	0.619
AGO2	RPL11	7	7	9606.ENSP00000220592	9606.ENSP00000363676	0	0	0	0	0.058	0.315	0	0.456	0.619
AGO2	PRNP	7	1	9606.ENSP00000220592	9606.ENSP00000368752	0	0	0	0	0	0.27	0	0.505	0.624
AGO2	SNRNP70	7	7	9606.ENSP00000220592	9606.ENSP00000472998	0	0	0	0	0	0.057	0	0.623	0.629
AGO2	H2AFX	7	4	9606.ENSP00000220592	9606.ENSP00000434024	0	0	0	0	0	0	0.6	0.135	0.639
AGO2	EIF6	7	7	9606.ENSP00000220592	9606.ENSP00000363574	0	0	0	0	0	0	0	0.649	0.65
AGO2	HNRNPL	7	7	9606.ENSP00000220592	9606.ENSP00000221419	0	0	0	0	0.049	0.506	0	0.327	0.657
AGO2	PLEKHA7	7	2	9606.ENSP00000220592	9606.ENSP00000347883	0	0	0	0	0.065	0.639	0	0.095	0.668
AGO2	ATXN2	7	7	9606.ENSP00000220592	9606.ENSP00000366843	0	0	0	0	0.065	0.441	0	0.443	0.683
AGO2	ZC3HAV1	7	2	9606.ENSP00000220592	9606.ENSP00000242351	0	0	0	0	0	0.41	0	0.49	0.686
AGO2	RC3H2	7	7	9606.ENSP00000220592	9606.ENSP00000362774	0	0	0	0	0.062	0.656	0	0.146	0.7
AGO2	PML	7	4	9606.ENSP00000220592	9606.ENSP00000268058	0	0	0	0	0	0.163	0.65	0.061	0.701
AGO2	EZH2	7	4	9606.ENSP00000220592	9606.ENSP00000320147	0	0	0	0	0.062	0.347	0	0.585	0.724
AGO2	EP300	7	4	9606.ENSP00000220592	9606.ENSP00000263253	0	0	0	0	0.062	0	0.65	0.231	0.725
AGO2	SRC	7	2	9606.ENSP00000220592	9606.ENSP00000362680	0	0	0	0	0.062	0.078	0.65	0.205	0.727
AGO2	HDAC1	7	4	9606.ENSP00000220592	9606.ENSP00000362649	0	0	0	0	0.049	0.27	0	0.681	0.759
AGO2	DDX5	7	7	9606.ENSP00000220592	9606.ENSP00000225792	0	0	0	0	0.062	0.423	0	0.593	0.761
AGO2	HSP90AB1	7	1	9606.ENSP00000220592	9606.ENSP00000360609	0	0	0	0	0	0.356	0	0.644	0.761
AGO2	HSPA8	7	1	9606.ENSP00000220592	9606.ENSP00000432083	0	0	0	0	0.062	0.304	0	0.679	0.773
AGO2	CCND1	7	4	9606.ENSP00000220592	9606.ENSP00000227507	0	0	0	0	0	0	0.65	0.402	0.781
AGO2	UPF1	7	7	9606.ENSP00000220592	9606.ENSP00000470142	0	0	0	0	0.063	0.618	0	0.514	0.811
AGO2	GAPDH	7	1	9606.ENSP00000220592	9606.ENSP00000229239	0	0	0	0	0.062	0.433	0	0.685	0.818
AGO2	DDX3X	7	7	9606.ENSP00000220592	9606.ENSP00000382840	0	0	0	0	0.1	0.338	0	0.719	0.819
AGO2	CNOT1	7	7	9606.ENSP00000220592	9606.ENSP00000320949	0	0	0	0	0.082	0.713	0	0.44	0.839
AGO2	MTDH	7	4	9606.ENSP00000220592	9606.ENSP00000338235	0	0	0	0	0	0.27	0	0.794	0.843
AGO2	RC3H1	7	7	9606.ENSP00000220592	9606.ENSP00000356669	0	0	0	0	0.062	0.473	0	0.716	0.847
AGO2	G3BP1	7	7	9606.ENSP00000220592	9606.ENSP00000377681	0	0	0	0	0.11	0.735	0	0.424	0.852
AGO2	YBX1	7	7	9606.ENSP00000220592	9606.ENSP00000361626	0	0	0	0	0.062	0.687	0	0.559	0.859
AGO2	LRRK2	7	1	9606.ENSP00000220592	9606.ENSP00000298910	0	0	0	0	0.062	0.546	0	0.724	0.873
AGO2	NCL	7	7	9606.ENSP00000220592	9606.ENSP00000318195	0	0	0	0	0.065	0.347	0	0.826	0.885
AGO2	NUP107	7	7	9606.ENSP00000220592	9606.ENSP00000229179	0	0	0	0	0.056	0	0.9	0	0.901
AGO2	SEC13	7	1	9606.ENSP00000220592	9606.ENSP00000373312	0	0	0	0	0.049	0	0.9	0.059	0.902
AGO2	NUP85	7	7	9606.ENSP00000220592	9606.ENSP00000245544	0	0	0	0	0.065	0	0.9	0	0.902
AGO2	POP1	7	7	9606.ENSP00000220592	9606.ENSP00000385787	0	0	0	0	0.062	0	0.9	0	0.902
AGO2	NUP93	7	7	9606.ENSP00000220592	9606.ENSP00000310668	0	0	0	0	0	0.078	0.9	0.062	0.905
AGO2	RANBP2	7	7	9606.ENSP00000220592	9606.ENSP00000283195	0	0	0	0	0.062	0.136	0.9	0.097	0.917
AGO2	NUP153	7	7	9606.ENSP00000220592	9606.ENSP00000444029	0	0	0	0	0.133	0	0.9	0.152	0.92
AGO2	CREB1	7	2	9606.ENSP00000220592	9606.ENSP00000387699	0	0	0	0	0.062	0	0.9	0.262	0.924
AGO2	SOX2	7	4	9606.ENSP00000220592	9606.ENSP00000323588	0	0	0	0	0	0	0.9	0.339	0.931
AGO2	HNRNPD	7	7	9606.ENSP00000220592	9606.ENSP00000313199	0	0	0	0	0.062	0.437	0	0.894	0.939
AGO2	HTT	7	1	9606.ENSP00000220592	9606.ENSP00000347184	0	0	0	0	0	0.328	0	0.917	0.942
AGO2	PTEN	7	2	9606.ENSP00000220592	9606.ENSP00000361021	0	0	0	0	0.145	0	0.9	0.574	0.96
AGO2	MYC	7	4	9606.ENSP00000220592	9606.ENSP00000479618	0	0	0	0	0.062	0.187	0.9	0.57	0.962
AGO2	IPO8	7	7	9606.ENSP00000220592	9606.ENSP00000256079	0	0	0	0	0.055	0.546	0.6	0.825	0.966
AGO2	NPM1	7	7	9606.ENSP00000220592	9606.ENSP00000296930	0	0	0	0	0	0.282	0	0.956	0.967
AGO2	TP53	7	4	9606.ENSP00000220592	9606.ENSP00000269305	0	0	0	0	0	0.27	0.9	0.656	0.972
AGO2	PABPC1	7	7	9606.ENSP00000220592	9606.ENSP00000313007	0	0	0	0	0.097	0.792	0	0.885	0.976
AGO2	EGFR	7	2	9606.ENSP00000220592	9606.ENSP00000275493	0	0	0	0	0	0.295	0	0.973	0.981
AGO2	MOV10	7	7	9606.ENSP00000220592	9606.ENSP00000399797	0	0	0	0	0.063	0.376	0.5	0.971	0.99
AGO2	FXR1	7	7	9606.ENSP00000220592	9606.ENSP00000350170	0	0	0	0	0.062	0.611	0	0.991	0.996
AGO2	ELAVL1	7	7	9606.ENSP00000220592	9606.ENSP00000385269	0	0	0	0	0.051	0.716	0	0.986	0.996
AGO2	FMR1	7	7	9606.ENSP00000220592	9606.ENSP00000359506	0	0	0	0	0.062	0.447	0.72	0.985	0.997
AGO2	HSP90AA1	7	1	9606.ENSP00000220592	9606.ENSP00000335153	0	0	0	0	0	0.845	0	0.989	0.998
AGO2	DICER1	7	7	9606.ENSP00000220592	9606.ENSP00000437256	0	0	0	0	0.068	0.978	0.9	0.994	0.999
AGR2	GAPDH	6	1	9606.ENSP00000391490	9606.ENSP00000229239	0	0	0	0	0	0.27	0	0.261	0.437
AGR2	TMX4	6	1	9606.ENSP00000391490	9606.ENSP00000246024	0	0	0	0	0	0	0	0.457	0.457
AGR2	KRAS	6	2	9606.ENSP00000391490	9606.ENSP00000256078	0	0	0	0	0	0.27	0	0.256	0.434
AGR2	TP53	6	4	9606.ENSP00000391490	9606.ENSP00000269305	0	0	0	0	0	0	0	0.484	0.484
AGR2	TMX2	6	1	9606.ENSP00000391490	9606.ENSP00000278422	0	0	0	0	0	0	0	0.451	0.451
AGR2	HSPA5	6	1	9606.ENSP00000391490	9606.ENSP00000324173	0	0	0	0	0	0.27	0	0.694	0.767
AGR2	P4HB	6	1	9606.ENSP00000391490	9606.ENSP00000327801	0	0	0	0	0	0.27	0	0.795	0.843
AGR2	KRT7	6	6	9606.ENSP00000391490	9606.ENSP00000329243	0	0	0	0	0.139	0	0	0.36	0.425
AGR2	PKP3	6	6	9606.ENSP00000391490	9606.ENSP00000331678	0	0	0	0	0.334	0	0	0.165	0.42
AGR2	SFN	6	2	9606.ENSP00000391490	9606.ENSP00000340989	0	0	0	0	0.213	0.114	0	0.236	0.42
AGR2	KRT19	6	6	9606.ENSP00000391490	9606.ENSP00000355124	0	0	0	0	0.338	0	0	0.378	0.57
AGR2	TXN	6	1	9606.ENSP00000391490	9606.ENSP00000363641	0	0	0	0	0	0.27	0	0.404	0.547
AGR2	ANXA1	6	1	9606.ENSP00000391490	9606.ENSP00000366109	0	0	0	0	0.06	0.27	0	0.229	0.424
AGR2	DSP	6	6	9606.ENSP00000391490	9606.ENSP00000369129	0	0	0	0	0.152	0.114	0	0.415	0.522
AGR2	KRT18	6	6	9606.ENSP00000391490	9606.ENSP00000373487	0	0	0	0	0.26	0	0	0.337	0.489
AGR2	PDIA6	6	1	9606.ENSP00000391490	9606.ENSP00000385385	0	0	0	0	0	0.27	0	0.393	0.538
AGR2	VIM	6	2	9606.ENSP00000391490	9606.ENSP00000446007	0	0	0	0	0	0.27	0	0.228	0.412
AGR2	RHOA	6	2	9606.ENSP00000391490	9606.ENSP00000400175	0	0	0	0	0	0	0	0.424	0.424
AGR2	HIF1A	6	4	9606.ENSP00000391490	9606.ENSP00000437955	0	0	0	0	0	0	0	0.439	0.439
AGR2	ESR1	6	4	9606.ENSP00000391490	9606.ENSP00000405330	0	0	0	0	0.069	0	0	0.576	0.589
AGR2	KRT8	6	6	9606.ENSP00000391490	9606.ENSP00000449404	0	0	0	0	0.336	0.27	0	0.301	0.631
AGR2	RUVBL2	6	7	9606.ENSP00000391490	9606.ENSP00000473172	0	0	0	0	0	0.486	0	0.933	0.964
AGTR1	MAPK1	2	2	9606.ENSP00000419422	9606.ENSP00000215832	0	0	0	0	0	0.27	0	0.27	0.444
AGTR1	TGFB1	2	2	9606.ENSP00000419422	9606.ENSP00000221930	0	0	0	0	0	0	0	0.529	0.529
AGTR1	SERPINE1	2	2	9606.ENSP00000419422	9606.ENSP00000223095	0	0	0	0	0.064	0.056	0.8	0.56	0.911
AGTR1	GAPDH	2	1	9606.ENSP00000419422	9606.ENSP00000229239	0	0	0	0	0	0	0	0.469	0.469
AGTR1	CLTA	2	1	9606.ENSP00000419422	9606.ENSP00000242285	0	0	0	0	0	0	0.6	0	0.6
AGTR1	PLCG1	2	2	9606.ENSP00000419422	9606.ENSP00000244007	0	0	0	0	0	0.292	0.9	0.7	0.976
AGTR1	CANX	2	1	9606.ENSP00000419422	9606.ENSP00000247461	0	0	0	0	0	0.077	0	0.451	0.472
AGTR1	RAF1	2	2	9606.ENSP00000419422	9606.ENSP00000251849	0	0	0	0	0	0.47	0	0.107	0.506
AGTR1	APOE	2	1	9606.ENSP00000419422	9606.ENSP00000252486	0	0	0	0	0.062	0	0	0.519	0.529
AGTR1	TLR2	2	8	9606.ENSP00000419422	9606.ENSP00000260010	0	0	0	0	0	0	0	0.439	0.439
AGTR1	RAB11A	2	1	9606.ENSP00000419422	9606.ENSP00000261890	0	0	0	0	0	0.056	0	0.439	0.448
AGTR1	MAPK3	2	2	9606.ENSP00000419422	9606.ENSP00000263025	0	0	0	0	0	0	0	0.56	0.56
AGTR1	AP2S1	2	1	9606.ENSP00000419422	9606.ENSP00000263270	0	0	0	0	0	0.056	0.6	0	0.606
AGTR1	IL1B	2	8	9606.ENSP00000419422	9606.ENSP00000263341	0	0	0	0	0.056	0	0	0.587	0.594
AGTR1	ICAM1	2	2	9606.ENSP00000419422	9606.ENSP00000264832	0	0	0	0	0.055	0	0	0.422	0.43
AGTR1	RAB5A	2	1	9606.ENSP00000419422	9606.ENSP00000273047	0	0	0	0	0	0.27	0	0.662	0.743
AGTR1	EGFR	2	2	9606.ENSP00000419422	9606.ENSP00000275493	0	0	0	0	0.076	0.229	0	0.505	0.617
AGTR1	KCNMA1	2	2	9606.ENSP00000419422	9606.ENSP00000286628	0	0	0	0	0.066	0.056	0	0.436	0.459
AGTR1	PPARG	2	4	9606.ENSP00000419422	9606.ENSP00000287820	0	0	0	0	0.062	0.056	0	0.761	0.769
AGTR1	AP2M1	2	1	9606.ENSP00000419422	9606.ENSP00000292807	0	0	0	0	0	0	0.6	0	0.6
AGTR1	VCAM1	2	2	9606.ENSP00000419422	9606.ENSP00000294728	0	0	0	0	0.076	0	0	0.46	0.479
AGTR1	ALB	2	1	9606.ENSP00000419422	9606.ENSP00000295897	0	0	0	0	0.065	0	0	0.556	0.567
AGTR1	ARF6	2	2	9606.ENSP00000419422	9606.ENSP00000298316	0	0	0	0	0	0.056	0.9	0.142	0.911
AGTR1	THOP1	2	1	9606.ENSP00000419422	9606.ENSP00000304467	0	0	0	0	0	0.213	0	0.503	0.592
AGTR1	F2	2	1	9606.ENSP00000419422	9606.ENSP00000308541	0	0	0	0	0.064	0.097	0.8	0.152	0.837
AGTR1	RPL38	2	7	9606.ENSP00000419422	9606.ENSP00000309830	0	0	0	0	0	0	0	0.645	0.645
AGTR1	CASP3	2	8	9606.ENSP00000419422	9606.ENSP00000311032	0	0	0	0	0	0.056	0	0.391	0.4
AGTR1	CAV1	2	2	9606.ENSP00000419422	9606.ENSP00000339191	0	0	0	0	0.076	0.324	0	0.958	0.971
AGTR1	PTPN11	2	2	9606.ENSP00000419422	9606.ENSP00000340944	0	0	0	0	0	0	0	0.451	0.451
AGTR1	SNRPD2	2	7	9606.ENSP00000419422	9606.ENSP00000342374	0	0	0	0	0	0	0	0.445	0.445
AGTR1	UBQLN2	2	1	9606.ENSP00000419422	9606.ENSP00000345195	0	0	0	0	0	0.057	0.9	0	0.901
AGTR1	FN1	2	2	9606.ENSP00000419422	9606.ENSP00000346839	0	0	0	0	0.095	0	0	0.469	0.498
AGTR1	ELN	2	2	9606.ENSP00000419422	9606.ENSP00000351807	0	0	0	0	0.062	0	0	0.455	0.466
AGTR1	TPM3	2	2	9606.ENSP00000419422	9606.ENSP00000357516	0	0	0	0	0	0	0	0.523	0.523
AGTR1	GNAS	2	2	9606.ENSP00000419422	9606.ENSP00000360141	0	0	0	0	0	0.151	0.6	0.218	0.711
AGTR1	JUN	2	4	9606.ENSP00000419422	9606.ENSP00000360266	0	0	0	0	0	0	0	0.515	0.515
AGTR1	EPS15	2	1	9606.ENSP00000419422	9606.ENSP00000360798	0	0	0	0	0.062	0	0.6	0	0.608
AGTR1	SRC	2	2	9606.ENSP00000419422	9606.ENSP00000362680	0	0	0	0	0	0.056	0	0.458	0.466
AGTR1	NPHS1	2	2	9606.ENSP00000419422	9606.ENSP00000368190	0	0	0	0	0.058	0.057	0	0.459	0.477
AGTR1	JAK2	2	2	9606.ENSP00000419422	9606.ENSP00000371067	0	0	0	0	0	0.476	0	0.952	0.973
AGTR1	SPP1	2	2	9606.ENSP00000419422	9606.ENSP00000378517	0	0	0	0	0	0	0	0.403	0.403
AGTR1	IL6	2	8	9606.ENSP00000419422	9606.ENSP00000385675	0	0	0	0	0.063	0	0	0.556	0.566
AGTR1	TNF	2	8	9606.ENSP00000419422	9606.ENSP00000398698	0	0	0	0	0	0	0	0.519	0.519
AGTR1	RHOA	2	2	9606.ENSP00000419422	9606.ENSP00000400175	0	0	0	0	0	0.056	0	0.683	0.688
AGTR1	GNA13	2	2	9606.ENSP00000419422	9606.ENSP00000400717	0	0	0	0	0	0.151	0.8	0.055	0.825
AGTR1	ARRB2	2	2	9606.ENSP00000419422	9606.ENSP00000403701	0	0	0	0	0	0.722	0.6	0.949	0.993
AGTR1	ARRB1	2	2	9606.ENSP00000419422	9606.ENSP00000409581	0	0	0	0	0	0.722	0.6	0.833	0.979
AGTR1	NOS1	2	2	9606.ENSP00000419422	9606.ENSP00000477999	0	0	0	0	0.049	0	0	0.425	0.429
AGTR1	AKT1	2	2	9606.ENSP00000419422	9606.ENSP00000451828	0	0	0	0	0	0.056	0	0.518	0.525
AGTR1	CLTC	2	1	9606.ENSP00000419422	9606.ENSP00000479606	0	0	0	0	0	0	0.6	0.081	0.616
AGTR1	AP2B1	2	1	9606.ENSP00000419422	9606.ENSP00000482835	0	0	0	0	0	0	0.6	0.432	0.763
AHSG	DCN	1	2	9606.ENSP00000393887	9606.ENSP00000052754	0	0	0	0	0.062	0.27	0	0.672	0.756
AHSG	VTN	1	2	9606.ENSP00000393887	9606.ENSP00000226218	0	0	0	0	0.281	0	0	0.433	0.575
AHSG	APOC3	1	1	9606.ENSP00000393887	9606.ENSP00000227667	0	0	0	0	0.799	0	0	0.454	0.886
AHSG	APOA1	1	1	9606.ENSP00000393887	9606.ENSP00000236850	0	0	0	0	0.918	0	0	0.683	0.973
AHSG	TTR	1	1	9606.ENSP00000393887	9606.ENSP00000237014	0	0	0	0	0.693	0	0	0.602	0.872
AHSG	APOE	1	1	9606.ENSP00000393887	9606.ENSP00000252486	0	0	0	0	0.096	0	0	0.455	0.486
AHSG	F12	1	1	9606.ENSP00000393887	9606.ENSP00000253496	0	0	0	0	0.505	0.056	0	0.167	0.577
AHSG	CP	1	1	9606.ENSP00000393887	9606.ENSP00000264613	0	0	0	0	0.159	0	0	0.642	0.686
AHSG	HPX	1	1	9606.ENSP00000393887	9606.ENSP00000265983	0	0	0	0	0.49	0	0	0.666	0.823
AHSG	ITIH1	1	1	9606.ENSP00000393887	9606.ENSP00000273283	0	0	0	0	0.18	0	0	0.38	0.47
AHSG	SERPING1	1	1	9606.ENSP00000393887	9606.ENSP00000278407	0	0	0	0	0.064	0	0	0.401	0.415
AHSG	ALB	1	1	9606.ENSP00000393887	9606.ENSP00000295897	0	0	0	0	0.959	0.158	0	0.754	0.99
AHSG	FGA	1	1	9606.ENSP00000393887	9606.ENSP00000306361	0	0	0	0	0.83	0.086	0	0.486	0.913
AHSG	MMP14	1	2	9606.ENSP00000393887	9606.ENSP00000308208	0	0	0	0	0.083	0	0	0.51	0.532
AHSG	F2	1	1	9606.ENSP00000393887	9606.ENSP00000308541	0	0	0	0	0.959	0.056	0	0.463	0.977
AHSG	CLU	1	1	9606.ENSP00000393887	9606.ENSP00000315130	0	0	0	0	0.064	0	0	0.517	0.528
AHSG	LPA	1	1	9606.ENSP00000393887	9606.ENSP00000321334	0	0	0	0	0.344	0.056	0	0.375	0.579
AHSG	ST6GALNAC4	1	1	9606.ENSP00000393887	9606.ENSP00000336733	0	0	0	0	0	0	0	0.815	0.815
AHSG	ANXA2	1	1	9606.ENSP00000393887	9606.ENSP00000346032	0	0	0	0	0	0	0	0.838	0.838
AHSG	ANXA6	1	1	9606.ENSP00000393887	9606.ENSP00000346550	0	0	0	0	0	0	0	0.445	0.445
AHSG	FN1	1	2	9606.ENSP00000393887	9606.ENSP00000346839	0	0	0	0	0.087	0	0	0.39	0.419
AHSG	HP	1	1	9606.ENSP00000393887	9606.ENSP00000348170	0	0	0	0	0.184	0.056	0	0.691	0.741
AHSG	APOA4	1	1	9606.ENSP00000393887	9606.ENSP00000350425	0	0	0	0	0.654	0	0	0.557	0.84
AHSG	ITIH2	1	1	9606.ENSP00000393887	9606.ENSP00000351190	0	0	0	0	0.841	0	0	0.429	0.905
AHSG	TFRC	1	1	9606.ENSP00000393887	9606.ENSP00000353224	0	0	0	0	0.112	0	0	0.358	0.406
AHSG	APOA2	1	1	9606.ENSP00000393887	9606.ENSP00000356969	0	0	0	0	0.918	0	0	0.5	0.957
AHSG	GSN	1	2	9606.ENSP00000393887	9606.ENSP00000362924	0	0	0	0	0.062	0	0	0.417	0.429
AHSG	TLR4	1	8	9606.ENSP00000393887	9606.ENSP00000363089	0	0	0	0	0	0	0	0.988	0.988
AHSG	BMPR2	1	2	9606.ENSP00000393887	9606.ENSP00000363708	0	0	0	0	0	0	0.9	0.054	0.901
AHSG	ANXA1	1	1	9606.ENSP00000393887	9606.ENSP00000366109	0	0	0	0	0	0	0	0.404	0.404
AHSG	SPP1	1	2	9606.ENSP00000393887	9606.ENSP00000378517	0	0	0	0	0.076	0	0	0.681	0.692
AHSG	CST3	1	1	9606.ENSP00000393887	9606.ENSP00000381448	0	0	0	0	0	0	0	0.48	0.48
AHSG	IL6	1	8	9606.ENSP00000393887	9606.ENSP00000385675	0	0	0	0	0	0	0	0.518	0.518
AHSG	APOC1	1	1	9606.ENSP00000393887	9606.ENSP00000465356	0	0	0	0	0.181	0	0	0.31	0.41
AHSG	CFB	1	1	9606.ENSP00000393887	9606.ENSP00000416561	0	0	0	0	0.117	0.056	0	0.404	0.46
AHSG	TNF	1	8	9606.ENSP00000393887	9606.ENSP00000398698	0	0	0	0	0	0.114	0	0.431	0.474
AHSG	SERPINA1	1	1	9606.ENSP00000393887	9606.ENSP00000416066	0	0	0	0	0.277	0	0	0.684	0.762
AIFM1	UQCRC2	8	1	9606.ENSP00000287295	9606.ENSP00000268379	0	0	0	0	0.067	0.105	0	0.36	0.419
AIFM1	TP53	8	4	9606.ENSP00000287295	9606.ENSP00000269305	0	0	0	0	0	0.102	0	0.516	0.547
AIFM1	CUL4B	8	4	9606.ENSP00000287295	9606.ENSP00000384109	0	0	0	0	0.158	0	0	0.316	0.4
AIFM1	PHB	8	1	9606.ENSP00000287295	9606.ENSP00000479488	0.043	0	0	0	0.085	0.308	0	0.143	0.412
AIFM1	BAG3	8	1	9606.ENSP00000287295	9606.ENSP00000358081	0	0	0	0	0.057	0.27	0	0.234	0.427
AIFM1	AKT1	8	2	9606.ENSP00000287295	9606.ENSP00000451828	0	0	0	0	0	0.058	0	0.427	0.437
AIFM1	NDUFS1	8	1	9606.ENSP00000287295	9606.ENSP00000392709	0.135	0	0	0	0.108	0.086	0	0.301	0.441
AIFM1	DDX3X	8	7	9606.ENSP00000287295	9606.ENSP00000382840	0	0	0	0	0.118	0.408	0	0.047	0.458
AIFM1	HSPA9	8	1	9606.ENSP00000287295	9606.ENSP00000297185	0	0	0	0	0.106	0.27	0	0.254	0.471
AIFM1	NDUFA4	8	1	9606.ENSP00000287295	9606.ENSP00000339720	0	0	0	0	0.062	0	0	0.468	0.48
AIFM1	LRRK2	8	1	9606.ENSP00000287295	9606.ENSP00000298910	0.041	0	0	0	0.062	0.495	0	0.063	0.517
AIFM1	CASP7	8	8	9606.ENSP00000287295	9606.ENSP00000358327	0	0	0	0	0	0	0	0.533	0.533
AIFM1	ATP5A1	8	1	9606.ENSP00000287295	9606.ENSP00000381736	0	0	0	0	0.065	0.319	0	0.358	0.556
AIFM1	BAG6	8	1	9606.ENSP00000287295	9606.ENSP00000365131	0	0	0	0	0	0.501	0	0.154	0.56
AIFM1	ATP5C1	8	1	9606.ENSP00000287295	9606.ENSP00000349142	0.042	0	0	0	0.07	0.286	0	0.401	0.568
AIFM1	SLC25A5	8	7	9606.ENSP00000287295	9606.ENSP00000360671	0	0	0	0	0.212	0.27	0	0.316	0.572
AIFM1	CASP8	8	8	9606.ENSP00000287295	9606.ENSP00000351273	0	0	0	0	0.052	0	0	0.573	0.578
AIFM1	CASP2	8	8	9606.ENSP00000287295	9606.ENSP00000312664	0	0	0	0	0	0	0	0.592	0.592
AIFM1	CAPN1	8	2	9606.ENSP00000287295	9606.ENSP00000431984	0	0	0	0	0	0	0	0.603	0.603
AIFM1	HIST1H2AE	8	4	9606.ENSP00000287295	9606.ENSP00000303373	0	0	0	0	0	0.057	0.6	0	0.606
AIFM1	HIST2H2AA	8	4	9606.ENSP00000287295	9606.ENSP00000358155	0	0	0	0	0	0.071	0.6	0.059	0.619
AIFM1	CASP9	8	8	9606.ENSP00000287295	9606.ENSP00000330237	0	0	0	0	0	0	0	0.673	0.673
AIFM1	TUFM	8	7	9606.ENSP00000287295	9606.ENSP00000322439	0	0	0	0	0.103	0.308	0	0.571	0.71
AIFM1	XIAP	8	8	9606.ENSP00000287295	9606.ENSP00000360242	0	0	0	0	0.14	0.498	0	0.382	0.71
AIFM1	APAF1	8	8	9606.ENSP00000287295	9606.ENSP00000448165	0	0	0	0	0.062	0	0	0.726	0.732
AIFM1	H2AFX	8	4	9606.ENSP00000287295	9606.ENSP00000434024	0	0	0	0	0	0.292	0.6	0.176	0.746
AIFM1	CASP3	8	8	9606.ENSP00000287295	9606.ENSP00000311032	0	0	0	0	0	0.213	0	0.708	0.76
AIFM1	HSPA1A	8	1	9606.ENSP00000287295	9606.ENSP00000364802	0	0	0	0	0.062	0.661	0	0.561	0.848
AIFM1	BAX	8	8	9606.ENSP00000287295	9606.ENSP00000293288	0	0	0	0	0	0	0.9	0.212	0.917
AIFM1	BCL2	8	8	9606.ENSP00000287295	9606.ENSP00000381185	0	0	0	0	0	0	0.9	0.245	0.921
AIFM1	BCL2L1	8	8	9606.ENSP00000287295	9606.ENSP00000302564	0	0	0	0	0	0	0.9	0.539	0.951
AIFM1	PARP1	8	4	9606.ENSP00000287295	9606.ENSP00000355759	0	0	0	0	0.062	0	0.9	0.66	0.965
AIM2	MEFV	8	8	9606.ENSP00000357112	9606.ENSP00000219596	0	0	0	0	0.081	0.056	0	0.974	0.976
AIM2	NOD1	8	8	9606.ENSP00000357112	9606.ENSP00000222823	0	0	0	0	0	0	0	0.607	0.607
AIM2	DHX33	8	7	9606.ENSP00000357112	9606.ENSP00000225296	0	0	0	0	0	0	0.9	0.354	0.932
AIM2	PANX1	8	8	9606.ENSP00000357112	9606.ENSP00000227638	0	0	0	0	0	0	0	0.468	0.468
AIM2	EIF2AK2	8	8	9606.ENSP00000357112	9606.ENSP00000233057	0	0	0	0	0	0.27	0	0.258	0.435
AIM2	PYCARD	8	8	9606.ENSP00000357112	9606.ENSP00000247470	0	0	0	0	0.062	0.873	0.9	0.988	0.999
AIM2	TLR2	8	8	9606.ENSP00000357112	9606.ENSP00000260010	0	0	0	0	0.07	0	0	0.602	0.614
AIM2	IL1B	8	8	9606.ENSP00000357112	9606.ENSP00000263341	0	0	0	0	0.087	0	0	0.78	0.79
AIM2	IL18	8	8	9606.ENSP00000357112	9606.ENSP00000280357	0	0	0	0	0	0	0	0.816	0.816
AIM2	NOD2	8	8	9606.ENSP00000357112	9606.ENSP00000300589	0	0	0	0	0.102	0	0	0.644	0.667
AIM2	GSDMA	8	8	9606.ENSP00000357112	9606.ENSP00000301659	0	0	0	0	0	0	0	0.504	0.504
AIM2	NLRP6	8	8	9606.ENSP00000357112	9606.ENSP00000309767	0	0	0	0	0.063	0	0.54	0.888	0.947
AIM2	CASP2	8	8	9606.ENSP00000357112	9606.ENSP00000312664	0	0	0	0	0.052	0	0	0.398	0.404
AIM2	PRKDC	8	4	9606.ENSP00000357112	9606.ENSP00000313420	0	0	0	0	0	0	0	0.454	0.454
AIM2	TBK1	8	8	9606.ENSP00000357112	9606.ENSP00000329967	0	0	0	0	0	0	0	0.636	0.636
AIM2	NLRP3	8	8	9606.ENSP00000357112	9606.ENSP00000337383	0	0	0	0	0.084	0	0.9	0.981	0.998
AIM2	HMGB1	8	8	9606.ENSP00000357112	9606.ENSP00000345347	0	0	0	0	0	0	0	0.507	0.507
AIM2	CASP8	8	8	9606.ENSP00000357112	9606.ENSP00000351273	0	0	0	0	0.064	0	0	0.799	0.804
AIM2	XRCC6	8	4	9606.ENSP00000357112	9606.ENSP00000352257	0	0	0	0	0	0.27	0	0.247	0.426
AIM2	STAT1	8	8	9606.ENSP00000357112	9606.ENSP00000354394	0	0	0	0	0.098	0	0	0.464	0.496
AIM2	BECN1	8	8	9606.ENSP00000357112	9606.ENSP00000355231	0	0	0	0	0	0.27	0	0.283	0.454
AIM2	NEK7	8	8	9606.ENSP00000357112	9606.ENSP00000356355	0	0	0	0	0	0	0	0.563	0.563
AIM2	TRAF6	8	8	9606.ENSP00000357112	9606.ENSP00000433623	0	0	0	0	0	0	0	0.403	0.403
AIM2	IL13RA2	8	2	9606.ENSP00000357112	9606.ENSP00000361004	0	0	0	0	0	0	0	0.41	0.41
AIM2	SYK	8	2	9606.ENSP00000357112	9606.ENSP00000364907	0	0	0	0	0.085	0	0	0.39	0.418
AIM2	JUN	8	4	9606.ENSP00000357112	9606.ENSP00000360266	0	0	0	0	0	0.27	0	0.248	0.428
AIM2	TXNIP	8	8	9606.ENSP00000357112	9606.ENSP00000462521	0	0	0	0	0	0	0	0.431	0.431
AIM2	CARD9	8	8	9606.ENSP00000357112	9606.ENSP00000360797	0	0	0	0	0	0	0	0.532	0.532
AIM2	IL6	8	8	9606.ENSP00000357112	9606.ENSP00000385675	0	0	0	0	0.053	0	0	0.558	0.564
AIM2	TNF	8	8	9606.ENSP00000357112	9606.ENSP00000398698	0	0	0	0	0.076	0	0	0.565	0.581
AIM2	SQSTM1	8	8	9606.ENSP00000357112	9606.ENSP00000374455	0	0	0	0	0	0.486	0	0.263	0.605
AIM2	TLR4	8	8	9606.ENSP00000357112	9606.ENSP00000363089	0	0	0	0	0.062	0	0	0.607	0.616
AIM2	MAVS	8	8	9606.ENSP00000357112	9606.ENSP00000401980	0	0	0	0	0	0	0	0.637	0.637
AIM2	NLRP2	8	8	9606.ENSP00000357112	9606.ENSP00000445135	0	0	0	0	0	0	0	0.645	0.645
AIM2	NLRP12	8	8	9606.ENSP00000357112	9606.ENSP00000375653	0	0	0	0	0	0	0	0.681	0.681
AIM2	NLRP7	8	8	9606.ENSP00000357112	9606.ENSP00000467123	0	0	0	0	0	0	0	0.718	0.718
AIM2	DDX58	8	8	9606.ENSP00000357112	9606.ENSP00000369213	0	0	0	0	0.102	0	0	0.758	0.773
AIM2	DDX3X	8	7	9606.ENSP00000357112	9606.ENSP00000382840	0	0	0	0	0	0	0.72	0.266	0.785
AIM2	CASP4	8	8	9606.ENSP00000357112	9606.ENSP00000388566	0	0	0	0	0.066	0	0.54	0.552	0.791
AIM2	NAIP	8	8	9606.ENSP00000357112	9606.ENSP00000428657	0	0	0	0	0.064	0	0.54	0.712	0.865
AIM2	GSDMD	8	8	9606.ENSP00000357112	9606.ENSP00000433209	0	0	0	0	0	0	0.72	0.791	0.939
AIM2	CARD8	8	8	9606.ENSP00000357112	9606.ENSP00000375767	0	0	0	0	0.079	0	0.9	0.398	0.939
AIM2	CASP5	8	8	9606.ENSP00000357112	9606.ENSP00000376849	0	0	0	0	0.102	0	0.9	0.744	0.975
AIM2	NLRP1	8	8	9606.ENSP00000357112	9606.ENSP00000478516	0	0	0	0	0	0	0.9	0.912	0.99
AIM2	NLRC4	8	8	9606.ENSP00000357112	9606.ENSP00000385090	0	0	0	0	0.065	0	0.72	0.989	0.997
AIM2	CASP1	8	8	9606.ENSP00000357112	9606.ENSP00000433138	0	0	0	0	0.095	0.747	0.9	0.995	0.999
AIRE	PLCG1	4	2	9606.ENSP00000291582	9606.ENSP00000244007	0	0	0	0	0	0.129	0	0.425	0.479
AIRE	PIAS1	4	4	9606.ENSP00000291582	9606.ENSP00000249636	0	0	0	0	0.065	0.164	0	0.826	0.853
AIRE	CREBBP	4	4	9606.ENSP00000291582	9606.ENSP00000262367	0	0	0	0	0.062	0.555	0	0.931	0.968
AIRE	STAT3	4	2	9606.ENSP00000291582	9606.ENSP00000264657	0	0	0	0	0	0.056	0	0.392	0.401
AIRE	CDK2	4	4	9606.ENSP00000291582	9606.ENSP00000266970	0	0	0	0	0.062	0.119	0	0.415	0.474
AIRE	SSRP1	4	4	9606.ENSP00000291582	9606.ENSP00000278412	0	0	0	0	0.063	0.244	0	0.289	0.452
AIRE	HDAC1	4	4	9606.ENSP00000291582	9606.ENSP00000362649	0	0	0	0	0.062	0.362	0	0.086	0.406
AIRE	SMC3	4	4	9606.ENSP00000291582	9606.ENSP00000354720	0.046	0	0	0	0.144	0.322	0	0.073	0.418
AIRE	BLM	4	4	9606.ENSP00000291582	9606.ENSP00000347232	0.048	0	0	0	0.084	0.201	0	0.284	0.434
AIRE	CTNNB1	4	2	9606.ENSP00000291582	9606.ENSP00000344456	0	0	0	0	0	0.066	0	0.425	0.441
AIRE	PTPRC	4	2	9606.ENSP00000291582	9606.ENSP00000411355	0	0	0	0	0	0.065	0	0.428	0.442
AIRE	SPICE1	4	9	9606.ENSP00000291582	9606.ENSP00000295872	0	0	0	0	0.062	0	0	0.448	0.46
AIRE	STAT1	4	8	9606.ENSP00000291582	9606.ENSP00000354394	0	0	0	0	0	0.056	0	0.456	0.464
AIRE	NLRP5	4	8	9606.ENSP00000291582	9606.ENSP00000375063	0	0	0	0	0	0	0	0.644	0.644
AIRE	CARD9	4	8	9606.ENSP00000291582	9606.ENSP00000360797	0	0	0	0	0	0	0	0.661	0.661
AIRE	KRT17	4	6	9606.ENSP00000291582	9606.ENSP00000308452	0	0	0	0	0	0	0	0.715	0.715
AIRE	PRKDC	4	4	9606.ENSP00000291582	9606.ENSP00000313420	0	0	0	0	0.112	0.152	0	0.665	0.725
AIRE	HIST2H3D	4	4	9606.ENSP00000291582	9606.ENSP00000333277	0	0	0	0	0	0.826	0	0.058	0.829
AIRE	HIST3H3	4	4	9606.ENSP00000291582	9606.ENSP00000355657	0	0	0	0	0	0.867	0	0.058	0.87
AIRE	HIST1H3J	4	4	9606.ENSP00000291582	9606.ENSP00000352252	0	0	0	0	0	0.901	0	0.058	0.904
AKAP12	AURKA	2	4	9606.ENSP00000384537	9606.ENSP00000216911	0	0	0	0	0.062	0	0	0.45	0.462
AKAP12	CCND1	2	4	9606.ENSP00000384537	9606.ENSP00000227507	0	0	0	0	0.085	0	0	0.399	0.427
AKAP12	TP53	2	4	9606.ENSP00000384537	9606.ENSP00000269305	0	0	0	0	0	0.117	0	0.404	0.451
AKAP12	EGFR	2	2	9606.ENSP00000384537	9606.ENSP00000275493	0	0	0	0	0.647	0.266	0	0.208	0.776
AKAP12	NELL1	2	4	9606.ENSP00000384537	9606.ENSP00000298925	0	0	0	0	0	0	0	0.404	0.404
AKAP12	CTNNB1	2	2	9606.ENSP00000384537	9606.ENSP00000344456	0	0	0	0	0.06	0.071	0	0.448	0.476
AKAP12	PDE4D	2	2	9606.ENSP00000384537	9606.ENSP00000345502	0	0	0	0	0	0.27	0	0.851	0.887
AKAP12	AKAP9	2	2	9606.ENSP00000384537	9606.ENSP00000348573	0	0	0	0	0	0	0	0.574	0.574
AKAP12	OR8D2	2	2	9606.ENSP00000384537	9606.ENSP00000350022	0	0	0	0	0	0	0	0.417	0.416
AKAP12	VCP	2	1	9606.ENSP00000384537	9606.ENSP00000351777	0	0	0	0	0	0	0	0.446	0.446
AKAP12	S100A10	2	1	9606.ENSP00000384537	9606.ENSP00000357801	0	0	0	0	0.506	0	0	0.1	0.536
AKAP12	SRC	2	2	9606.ENSP00000384537	9606.ENSP00000362680	0	0	0	0	0.062	0.128	0	0.675	0.711
AKAP12	XRCC5	2	4	9606.ENSP00000384537	9606.ENSP00000375978	0	0	0	0	0	0	0	0.627	0.627
AKAP12	MARCKS	2	2	9606.ENSP00000384537	9606.ENSP00000478061	0	0	0	0	0.069	0	0	0.415	0.432
AKAP12	AKAP2	2	2	9606.ENSP00000384537	9606.ENSP00000404782	0	0	0	0	0.088	0	0	0.552	0.574
AKAP12	AKAP7	2	2	9606.ENSP00000384537	9606.ENSP00000405252	0	0	0	0	0	0	0	0.648	0.648
AKAP12	FHL2	2	4	9606.ENSP00000384537	9606.ENSP00000386665	0	0	0	0	0.708	0.056	0	0.051	0.715
AKAP12	NNMT	2	4	9606.ENSP00000384537	9606.ENSP00000441434	0	0	0	0	0.742	0	0	0.119	0.763
AKAP12	PRKCA	2	2	9606.ENSP00000384537	9606.ENSP00000408695	0	0	0	0	0	0.473	0	0.694	0.832
AKAP2	DHRS2	2	1	9606.ENSP00000404782	9606.ENSP00000344674	0	0	0	0	0	0	0	0.45	0.45
AKAP2	FLNA	2	2	9606.ENSP00000404782	9606.ENSP00000358866	0	0	0	0	0.068	0.482	0	0.06	0.507
AKAP2	PRKAR1A	2	2	9606.ENSP00000404782	9606.ENSP00000376475	0	0	0	0	0	0.614	0	0.153	0.659
AKAP2	AKAP7	2	2	9606.ENSP00000404782	9606.ENSP00000405252	0	0	0	0	0	0	0	0.656	0.656
AKAP7	EIF4A3	2	7	9606.ENSP00000405252	9606.ENSP00000269349	0	0	0	0	0	0	0	0.426	0.426
AKAP7	MEPCE	2	7	9606.ENSP00000405252	9606.ENSP00000308546	0	0	0	0	0.065	0.43	0	0	0.444
AKAP7	PRKACA	2	2	9606.ENSP00000405252	9606.ENSP00000309591	0	0	0	0	0	0.31	0	0.208	0.43
AKAP7	PDE4B	2	2	9606.ENSP00000405252	9606.ENSP00000332116	0	0	0	0	0	0	0	0.423	0.423
AKAP7	PDE4D	2	2	9606.ENSP00000405252	9606.ENSP00000345502	0	0	0	0	0	0	0	0.737	0.737
AKAP7	AKAP9	2	2	9606.ENSP00000405252	9606.ENSP00000348573	0	0	0	0	0	0	0	0.732	0.732
AKAP7	RYR2	2	2	9606.ENSP00000405252	9606.ENSP00000355533	0	0	0	0	0	0	0	0.496	0.496
AKAP7	PRKAR1A	2	2	9606.ENSP00000405252	9606.ENSP00000376475	0	0	0	0	0.064	0.677	0	0.314	0.774
AKAP7	PRKAR1B	2	2	9606.ENSP00000405252	9606.ENSP00000385749	0	0	0	0	0.064	0.113	0	0.354	0.416
AKAP7	GPATCH4	2	7	9606.ENSP00000405252	9606.ENSP00000396441	0	0	0	0	0	0	0	0.558	0.558
AKAP7	ATP2A2	2	1	9606.ENSP00000405252	9606.ENSP00000440045	0	0	0	0	0	0	0	0.701	0.701
AKAP8L	DDX5	7	7	9606.ENSP00000380557	9606.ENSP00000225792	0	0	0	0	0.062	0	0	0.464	0.476
AKAP8L	LEMD3	7	4	9606.ENSP00000380557	9606.ENSP00000308369	0	0	0	0	0.055	0	0	0.414	0.422
AKAP8L	BANF1	7	4	9606.ENSP00000380557	9606.ENSP00000310275	0	0	0	0	0.076	0	0	0.384	0.406
AKAP8L	RNF31	7	8	9606.ENSP00000380557	9606.ENSP00000315112	0	0	0	0	0.095	0.4	0	0	0.433
AKAP8L	PITPNA	7	2	9606.ENSP00000380557	9606.ENSP00000316809	0	0	0	0	0.072	0	0	0.496	0.513
AKAP8L	HTT	7	1	9606.ENSP00000380557	9606.ENSP00000347184	0	0	0	0	0	0.161	0	0.639	0.684
AKAP8L	SFPQ	7	7	9606.ENSP00000380557	9606.ENSP00000349748	0	0	0	0	0.059	0	0	0.618	0.626
AKAP8L	EMD	7	4	9606.ENSP00000380557	9606.ENSP00000358857	0	0	0	0	0.062	0.27	0	0.417	0.565
AKAP8L	DDX3X	7	7	9606.ENSP00000380557	9606.ENSP00000382840	0	0	0	0	0.048	0	0	0.441	0.445
AKAP8L	NXF1	7	7	9606.ENSP00000380557	9606.ENSP00000436679	0	0	0	0	0.136	0	0	0.504	0.553
AKAP8L	MYL6	7	2	9606.ENSP00000380557	9606.ENSP00000446955	0	0	0	0	0	0	0	0.579	0.579
AKAP8L	PRPF40A	7	7	9606.ENSP00000380557	9606.ENSP00000386458	0	0	0	0	0.061	0.297	0	0.825	0.874
AKAP9	KCNQ1	2	7	9606.ENSP00000348573	9606.ENSP00000155840	0	0	0	0	0	0.675	0.8	0.989	0.999
AKAP9	MAPK1	2	2	9606.ENSP00000348573	9606.ENSP00000215832	0	0	0	0	0	0	0.6	0.091	0.621
AKAP9	CSK	2	2	9606.ENSP00000348573	9606.ENSP00000220003	0	0	0	0	0.044	0	0.6	0.07	0.613
AKAP9	ZC3HAV1	2	2	9606.ENSP00000348573	9606.ENSP00000242351	0	0	0	0	0.053	0	0.6	0	0.605
AKAP9	PTPN12	2	2	9606.ENSP00000348573	9606.ENSP00000248594	0	0	0	0	0	0	0	0.665	0.665
AKAP9	TUBG1	2	4	9606.ENSP00000348573	9606.ENSP00000251413	0	0	0	0	0.045	0.27	0	0.242	0.425
AKAP9	RAF1	2	2	9606.ENSP00000348573	9606.ENSP00000251849	0	0	0	0	0.056	0	0.9	0.121	0.909
AKAP9	APOE	2	1	9606.ENSP00000348573	9606.ENSP00000252486	0	0	0	0	0	0	0	0.423	0.423
AKAP9	TUBGCP4	2	4	9606.ENSP00000348573	9606.ENSP00000260383	0	0	0	0	0	0	0	0.439	0.439
AKAP9	MAP2K2	2	2	9606.ENSP00000348573	9606.ENSP00000262948	0	0	0	0	0	0	0.6	0.045	0.601
AKAP9	MAPK3	2	2	9606.ENSP00000348573	9606.ENSP00000263025	0	0	0	0	0	0	0.6	0.108	0.628
AKAP9	IQGAP1	2	2	9606.ENSP00000348573	9606.ENSP00000268182	0	0	0	0	0	0	0.6	0.125	0.635
AKAP9	CALM2	2	2	9606.ENSP00000348573	9606.ENSP00000272298	0	0	0	0	0	0.264	0	0.252	0.426
AKAP9	BRAF	2	2	9606.ENSP00000348573	9606.ENSP00000288602	0	0	0	0	0	0	0.6	0.516	0.798
AKAP9	ARAF	2	2	9606.ENSP00000348573	9606.ENSP00000290277	0	0	0	0	0.048	0	0.9	0.193	0.916
AKAP9	MAP2K1	2	2	9606.ENSP00000348573	9606.ENSP00000302486	0	0	0	0	0	0	0.6	0.203	0.667
AKAP9	PRKCB	2	2	9606.ENSP00000348573	9606.ENSP00000305355	0	0	0	0	0	0	0	0.702	0.702
AKAP9	PRKCE	2	2	9606.ENSP00000348573	9606.ENSP00000306124	0	0	0	0	0	0.213	0.9	0.05	0.918
AKAP9	FGA	2	1	9606.ENSP00000348573	9606.ENSP00000306361	0	0	0	0	0	0	0.6	0	0.6
AKAP9	PRKACA	2	2	9606.ENSP00000348573	9606.ENSP00000309591	0	0	0	0	0	0.65	0	0	0.65
AKAP9	CAMK2G	2	2	9606.ENSP00000348573	9606.ENSP00000319060	0	0	0	0	0	0	0.9	0.043	0.9
AKAP9	PPP1CA	2	2	9606.ENSP00000348573	9606.ENSP00000326031	0	0	0	0	0	0.213	0.9	0.262	0.936
AKAP9	CAMK2D	2	2	9606.ENSP00000348573	9606.ENSP00000339740	0	0	0	0	0	0	0.9	0.049	0.9
AKAP9	PKN1	2	2	9606.ENSP00000348573	9606.ENSP00000343325	0	0	0	0	0	0.277	0.9	0.476	0.958
AKAP9	PDE4D	2	2	9606.ENSP00000348573	9606.ENSP00000345502	0	0	0	0	0	0	0	0.451	0.451
AKAP9	FN1	2	2	9606.ENSP00000348573	9606.ENSP00000346839	0	0	0	0	0	0	0.6	0.134	0.638
AKAP9	SYNE1	2	4	9606.ENSP00000348573	9606.ENSP00000356224	0	0	0	0	0.072	0	0	0.392	0.411
AKAP9	USO1	2	1	9606.ENSP00000348573	9606.ENSP00000444850	0	0	0	0	0.062	0.248	0	0.25	0.425
AKAP9	DICER1	2	7	9606.ENSP00000348573	9606.ENSP00000437256	0	0	0	0	0.068	0	0	0.425	0.441
AKAP9	GOLGB1	2	1	9606.ENSP00000348573	9606.ENSP00000377275	0	0	0	0	0.264	0	0	0.271	0.441
AKAP9	RYR2	2	2	9606.ENSP00000348573	9606.ENSP00000355533	0	0	0	0	0	0	0	0.468	0.468
AKAP9	TUBGCP2	2	4	9606.ENSP00000348573	9606.ENSP00000446093	0	0	0	0	0.066	0.27	0	0.299	0.48
AKAP9	SMC3	2	4	9606.ENSP00000348573	9606.ENSP00000354720	0	0	0	0	0.094	0.088	0	0.43	0.488
AKAP9	GRIN2B	2	2	9606.ENSP00000348573	9606.ENSP00000477455	0	0	0	0	0	0.368	0	0.266	0.516
AKAP9	NIN	2	6	9606.ENSP00000348573	9606.ENSP00000371472	0	0	0	0	0.063	0	0	0.527	0.537
AKAP9	PRKAR1A	2	2	9606.ENSP00000348573	9606.ENSP00000376475	0	0	0	0	0	0.251	0	0.413	0.541
AKAP9	PRKAR1B	2	2	9606.ENSP00000348573	9606.ENSP00000385749	0	0	0	0	0	0.368	0	0.31	0.545
AKAP9	DCTN1	2	1	9606.ENSP00000348573	9606.ENSP00000354791	0	0	0	0	0.052	0	0	0.54	0.545
AKAP9	APBB1IP	2	2	9606.ENSP00000348573	9606.ENSP00000365411	0	0	0	0	0	0	0.6	0.047	0.602
AKAP9	TNIK	2	8	9606.ENSP00000348573	9606.ENSP00000399511	0	0	0	0	0.062	0.284	0	0.46	0.605
AKAP9	SCN5A	2	2	9606.ENSP00000348573	9606.ENSP00000410257	0	0	0	0	0	0	0	0.613	0.613
AKAP9	RAP1A	2	2	9606.ENSP00000348573	9606.ENSP00000358723	0	0	0	0	0	0	0.6	0.077	0.615
AKAP9	FXR1	2	7	9606.ENSP00000348573	9606.ENSP00000350170	0	0	0	0	0.062	0.084	0.6	0.05	0.629
AKAP9	GRIN1	2	2	9606.ENSP00000348573	9606.ENSP00000360608	0	0	0	0	0	0.446	0	0.398	0.652
AKAP9	SRC	2	2	9606.ENSP00000348573	9606.ENSP00000362680	0	0	0	0	0	0	0.6	0.181	0.658
AKAP9	LMNA	2	4	9606.ENSP00000348573	9606.ENSP00000357283	0	0	0	0	0	0	0.6	0.19	0.662
AKAP9	CALM1	2	2	9606.ENSP00000348573	9606.ENSP00000349467	0	0	0	0	0	0.335	0	0.552	0.689
AKAP9	CEP170	2	6	9606.ENSP00000348573	9606.ENSP00000355500	0	0	0	0	0.062	0.471	0	0.438	0.697
AKAP9	DISC1	2	2	9606.ENSP00000348573	9606.ENSP00000355593	0	0	0	0	0	0.492	0	0.45	0.709
AKAP9	ARRB1	2	2	9606.ENSP00000348573	9606.ENSP00000409581	0	0	0	0	0	0	0.6	0.303	0.709
AKAP9	ARRB2	2	2	9606.ENSP00000348573	9606.ENSP00000403701	0	0	0	0	0	0	0.6	0.306	0.71
AKAP9	CAMK2A	2	2	9606.ENSP00000348573	9606.ENSP00000381412	0	0	0	0	0	0	0.9	0.043	0.9
AKAP9	JAK2	2	2	9606.ENSP00000348573	9606.ENSP00000371067	0	0	0	0	0	0	0.9	0.057	0.901
AKAP9	CDK1	2	4	9606.ENSP00000348573	9606.ENSP00000378699	0	0	0	0	0.049	0	0.9	0.341	0.931
AKAP9	PDE4DIP	2	2	9606.ENSP00000348573	9606.ENSP00000358363	0	0	0	0	0.073	0.79	0	0.957	0.991
AKT1	RALBP1	2	1	9606.ENSP00000451828	9606.ENSP00000019317	0	0	0	0	0.062	0.058	0	0.391	0.414
AKT1	GABARAPL2	2	1	9606.ENSP00000451828	9606.ENSP00000037243	0	0	0	0	0	0.103	0	0.5	0.533
AKT1	LCP2	2	2	9606.ENSP00000451828	9606.ENSP00000046794	0	0	0	0	0	0.056	0	0.613	0.619
AKT1	TNFRSF1A	2	8	9606.ENSP00000451828	9606.ENSP00000162749	0	0	0	0	0.062	0.225	0	0.604	0.687
AKT1	KRT14	2	6	9606.ENSP00000451828	9606.ENSP00000167586	0	0	0	0	0	0.056	0	0.402	0.412
AKT1	KEAP1	2	4	9606.ENSP00000451828	9606.ENSP00000171111	0	0	0	0	0.063	0	0	0.969	0.97
AKT1	ITGB4	2	2	9606.ENSP00000451828	9606.ENSP00000200181	0	0	0	0	0.066	0.07	0.9	0.427	0.943
AKT1	EFNB1	2	2	9606.ENSP00000451828	9606.ENSP00000204961	0	0	0	0	0.089	0.148	0	0.325	0.43
AKT1	MAPK13	2	2	9606.ENSP00000451828	9606.ENSP00000211287	0	0	0.312	0.603	0.064	0.148	0.6	0.363	0.733
AKT1	MAPK1	2	2	9606.ENSP00000451828	9606.ENSP00000215832	0	0	0.304	0.592	0.068	0.148	0.8	0.795	0.895
AKT1	TAB1	2	8	9606.ENSP00000451828	9606.ENSP00000216160	0	0	0	0	0.097	0.163	0	0.347	0.464
AKT1	MYH9	2	2	9606.ENSP00000451828	9606.ENSP00000216181	0	0	0	0	0.088	0.295	0	0.403	0.583
AKT1	GZMB	2	8	9606.ENSP00000451828	9606.ENSP00000216341	0	0	0	0	0	0.056	0	0.457	0.465
AKT1	SOS2	2	2	9606.ENSP00000451828	9606.ENSP00000216373	0	0	0	0	0.062	0.1	0	0.352	0.406
AKT1	AURKA	2	4	9606.ENSP00000451828	9606.ENSP00000216911	0	0	0.351	0.723	0	0.242	0.9	0.586	0.939
AKT1	CSNK2A1	2	4	9606.ENSP00000451828	9606.ENSP00000217244	0	0	0.223	0.581	0.056	0.289	0	0.42	0.463
AKT1	STUB1	2	1	9606.ENSP00000451828	9606.ENSP00000219548	0	0	0	0	0.077	0.519	0	0.633	0.823
AKT1	CSK	2	2	9606.ENSP00000451828	9606.ENSP00000220003	0	0	0.294	0.586	0.127	0.491	0	0.587	0.684
AKT1	PPP2CB	2	2	9606.ENSP00000451828	9606.ENSP00000221138	0	0	0	0	0.065	0.172	0.9	0.227	0.932
AKT1	TGFB1	2	2	9606.ENSP00000451828	9606.ENSP00000221930	0	0	0	0	0.076	0.15	0	0.634	0.688
AKT1	CDC37	2	1	9606.ENSP00000451828	9606.ENSP00000222005	0	0	0	0	0.142	0.868	0.6	0.326	0.965
AKT1	PIK3R2	2	2	9606.ENSP00000451828	9606.ENSP00000222254	0	0	0	0	0.085	0.102	0.65	0.744	0.916
AKT1	GSK3A	2	2	9606.ENSP00000451828	9606.ENSP00000222330	0	0	0	0.578	0.081	0.9	0.9	0.696	0.992
AKT1	SERPINE1	2	2	9606.ENSP00000451828	9606.ENSP00000223095	0	0	0	0	0	0	0	0.619	0.619
AKT1	DDX5	2	7	9606.ENSP00000451828	9606.ENSP00000225792	0	0	0	0	0.06	0.283	0	0.247	0.448
AKT1	VTN	2	2	9606.ENSP00000451828	9606.ENSP00000226218	0	0	0	0	0.062	0	0	0.621	0.629
AKT1	CCND1	2	4	9606.ENSP00000451828	9606.ENSP00000227507	0	0	0	0	0.062	0	0	0.869	0.872
AKT1	GAPDH	2	1	9606.ENSP00000451828	9606.ENSP00000229239	0	0	0	0	0.046	0.349	0	0.871	0.913
AKT1	MAPK14	2	2	9606.ENSP00000451828	9606.ENSP00000229795	0	0	0.303	0.623	0.083	0.83	0.6	0.769	0.956
AKT1	NR3C1	2	1	9606.ENSP00000451828	9606.ENSP00000231509	0	0	0	0	0	0.297	0	0.558	0.676
AKT1	MLH1	2	4	9606.ENSP00000451828	9606.ENSP00000231790	0.041	0	0	0	0	0	0	0.468	0.468
AKT1	MSH2	2	4	9606.ENSP00000451828	9606.ENSP00000233146	0	0	0	0	0.049	0.413	0	0.39	0.629
AKT1	IGFBP2	2	2	9606.ENSP00000451828	9606.ENSP00000233809	0	0	0	0	0	0	0	0.47	0.47
AKT1	IGFBP5	2	2	9606.ENSP00000451828	9606.ENSP00000233813	0	0	0	0	0.062	0	0	0.457	0.468
AKT1	ENO1	2	1	9606.ENSP00000451828	9606.ENSP00000234590	0	0	0	0	0.063	0.281	0	0.543	0.665
AKT1	APOA1	2	1	9606.ENSP00000451828	9606.ENSP00000236850	0	0	0	0	0	0	0	0.448	0.448
AKT1	TNFSF10	2	8	9606.ENSP00000451828	9606.ENSP00000241261	0	0	0	0	0	0	0	0.556	0.556
AKT1	LRP1	2	1	9606.ENSP00000451828	9606.ENSP00000243077	0	0	0	0	0.062	0.056	0	0.405	0.428
AKT1	PLCG1	2	2	9606.ENSP00000451828	9606.ENSP00000244007	0	0	0	0	0.076	0.335	0	0.783	0.855
AKT1	HIST1H4F	2	4	9606.ENSP00000451828	9606.ENSP00000244537	0	0	0	0	0	0.065	0	0.39	0.405
AKT1	EREG	2	2	9606.ENSP00000451828	9606.ENSP00000244869	0	0	0	0	0	0	0	0.619	0.619
AKT1	VASP	2	2	9606.ENSP00000451828	9606.ENSP00000245932	0	0	0	0	0.062	0.132	0	0.568	0.618
AKT1	CANX	2	1	9606.ENSP00000451828	9606.ENSP00000247461	0	0	0	0	0	0.057	0	0.478	0.486
AKT1	TRAF2	2	8	9606.ENSP00000451828	9606.ENSP00000247668	0	0	0	0	0.063	0.099	0	0.448	0.493
AKT1	PIN1	2	2	9606.ENSP00000451828	9606.ENSP00000247970	0	0	0	0	0.062	0.06	0	0.448	0.471
AKT1	KLF2	2	4	9606.ENSP00000451828	9606.ENSP00000248071	0	0	0	0	0.055	0.067	0	0.469	0.491
AKT1	HSPB1	2	1	9606.ENSP00000451828	9606.ENSP00000248553	0	0	0	0	0	0.76	0	0.982	0.995
AKT1	PTPN12	2	2	9606.ENSP00000451828	9606.ENSP00000248594	0	0	0	0	0.062	0.078	0	0.448	0.481
AKT1	YWHAH	2	2	9606.ENSP00000451828	9606.ENSP00000248975	0	0	0	0	0.062	0.165	0.9	0.292	0.937
AKT1	RAF1	2	2	9606.ENSP00000451828	9606.ENSP00000251849	0	0	0	0.581	0	0.88	0.9	0.914	0.992
AKT1	TSG101	2	1	9606.ENSP00000451828	9606.ENSP00000251968	0	0	0	0	0.061	0	0	0.415	0.427
AKT1	KRT5	2	6	9606.ENSP00000451828	9606.ENSP00000252242	0	0	0	0	0	0.056	0	0.458	0.466
AKT1	APOE	2	1	9606.ENSP00000451828	9606.ENSP00000252486	0	0	0	0	0	0	0	0.665	0.665
AKT1	FUS	2	7	9606.ENSP00000451828	9606.ENSP00000254108	0	0	0	0	0	0.27	0	0.496	0.616
AKT1	KRAS	2	2	9606.ENSP00000451828	9606.ENSP00000256078	0	0	0	0	0.055	0.14	0	0.861	0.877
AKT1	EIF2S1	2	7	9606.ENSP00000451828	9606.ENSP00000256383	0	0	0	0	0	0	0	0.628	0.628
AKT1	PDGFRA	2	2	9606.ENSP00000451828	9606.ENSP00000257290	0	0	0	0.555	0	0.202	0	0.632	0.421
AKT1	APC	2	4	9606.ENSP00000451828	9606.ENSP00000257430	0	0	0	0	0	0.145	0	0.431	0.492
AKT1	MDM2	2	4	9606.ENSP00000451828	9606.ENSP00000258149	0	0	0	0	0	0.898	0.9	0.852	0.998
AKT1	ENPP2	2	1	9606.ENSP00000451828	9606.ENSP00000259486	0	0	0	0	0.062	0.058	0	0.392	0.415
AKT1	TLR2	2	8	9606.ENSP00000451828	9606.ENSP00000260010	0	0	0	0	0	0.245	0	0.696	0.761
AKT1	MMP13	2	2	9606.ENSP00000451828	9606.ENSP00000260302	0	0	0	0	0	0	0	0.521	0.521
AKT1	THBS1	2	2	9606.ENSP00000451828	9606.ENSP00000260356	0	0	0	0	0	0	0	0.526	0.526
AKT1	PEBP1	2	2	9606.ENSP00000451828	9606.ENSP00000261313	0	0	0	0	0	0.281	0	0.411	0.558
AKT1	LMNB1	2	4	9606.ENSP00000451828	9606.ENSP00000261366	0	0	0	0	0.069	0.212	0	0.532	0.626
AKT1	CDH1	2	2	9606.ENSP00000451828	9606.ENSP00000261769	0	0	0	0	0	0.182	0	0.815	0.842
AKT1	PDGFRB	2	2	9606.ENSP00000451828	9606.ENSP00000261799	0	0	0	0.554	0.062	0.122	0.9	0.691	0.937
AKT1	RAB11A	2	1	9606.ENSP00000451828	9606.ENSP00000261890	0	0	0	0	0.082	0.14	0	0.544	0.609
AKT1	CREBBP	2	4	9606.ENSP00000451828	9606.ENSP00000262367	0	0	0	0	0	0.528	0.9	0.576	0.978
AKT1	TRAF4	2	8	9606.ENSP00000451828	9606.ENSP00000262395	0	0	0	0	0.089	0.314	0	0.378	0.577
AKT1	SMURF2	2	4	9606.ENSP00000451828	9606.ENSP00000262435	0	0	0	0	0.065	0.078	0	0.367	0.406
AKT1	PIK3R3	2	2	9606.ENSP00000451828	9606.ENSP00000262741	0	0	0	0	0.062	0.102	0.65	0.654	0.884
AKT1	MAP2K2	2	2	9606.ENSP00000451828	9606.ENSP00000262948	0	0	0.357	0.633	0.152	0.178	0	0.616	0.502
AKT1	GAB1	2	2	9606.ENSP00000451828	9606.ENSP00000262995	0	0	0	0	0.064	0.109	0.9	0.635	0.965
AKT1	MAPK3	2	2	9606.ENSP00000451828	9606.ENSP00000263025	0	0	0.323	0.586	0.066	0.148	0.8	0.938	0.906
AKT1	PLD2	2	2	9606.ENSP00000451828	9606.ENSP00000263088	0.042	0	0	0	0.062	0.062	0	0.588	0.607
AKT1	EP300	2	4	9606.ENSP00000451828	9606.ENSP00000263253	0	0	0	0	0	0.885	0.9	0.903	0.998
AKT1	IL1B	2	8	9606.ENSP00000451828	9606.ENSP00000263341	0	0	0	0	0	0.056	0	0.774	0.777
AKT1	BIRC3	2	8	9606.ENSP00000451828	9606.ENSP00000263464	0	0	0	0	0	0.116	0	0.548	0.583
AKT1	GRB14	2	2	9606.ENSP00000451828	9606.ENSP00000263915	0	0	0	0	0.064	0.109	0.9	0.301	0.933
AKT1	PIK3CA	2	2	9606.ENSP00000451828	9606.ENSP00000263967	0	0	0	0	0.064	0.88	0.9	0.903	0.998
AKT1	CBL	2	2	9606.ENSP00000451828	9606.ENSP00000264033	0	0	0	0	0.08	0.15	0	0.634	0.689
AKT1	TUBB4A	2	1	9606.ENSP00000451828	9606.ENSP00000264071	0	0	0	0	0.054	0.058	0	0.401	0.42
AKT1	YWHAE	2	2	9606.ENSP00000451828	9606.ENSP00000264335	0	0	0	0	0.084	0.364	0.9	0.407	0.96
AKT1	CUL3	2	4	9606.ENSP00000451828	9606.ENSP00000264414	0	0	0	0	0.1	0.105	0	0.481	0.546
AKT1	FGF2	2	2	9606.ENSP00000451828	9606.ENSP00000264498	0	0	0	0	0.062	0	0	0.75	0.755
AKT1	STAT3	2	2	9606.ENSP00000451828	9606.ENSP00000264657	0	0	0	0	0	0.14	0.9	0.875	0.988
AKT1	ICAM1	2	2	9606.ENSP00000451828	9606.ENSP00000264832	0	0	0	0	0	0	0	0.678	0.678
AKT1	RAB7A	2	1	9606.ENSP00000451828	9606.ENSP00000265062	0	0	0	0	0.062	0.098	0	0.641	0.671
AKT1	CASP6	2	8	9606.ENSP00000451828	9606.ENSP00000265164	0	0	0	0	0.046	0.063	0	0.42	0.436
AKT1	VDAC1	2	1	9606.ENSP00000451828	9606.ENSP00000265333	0	0	0	0	0	0.06	0	0.671	0.678
AKT1	SRF	2	4	9606.ENSP00000451828	9606.ENSP00000265354	0	0	0	0	0.076	0.076	0	0.522	0.557
AKT1	CDK2	2	4	9606.ENSP00000451828	9606.ENSP00000266970	0	0	0.394	0.655	0.062	0.061	0	0.907	0.448
AKT1	ERBB3	2	2	9606.ENSP00000451828	9606.ENSP00000267101	0	0	0	0	0	0.32	0.9	0.845	0.988
AKT1	RB1	2	4	9606.ENSP00000451828	9606.ENSP00000267163	0	0	0	0	0	0.058	0.9	0.565	0.955
AKT1	PXN	2	2	9606.ENSP00000451828	9606.ENSP00000267257	0	0	0	0	0.083	0.063	0	0.874	0.883
AKT1	PML	2	4	9606.ENSP00000451828	9606.ENSP00000268058	0	0	0	0	0	0.057	0.9	0.654	0.964
AKT1	IQGAP1	2	2	9606.ENSP00000451828	9606.ENSP00000268182	0	0	0	0	0	0.281	0	0.984	0.988
AKT1	MAP1LC3B	2	1	9606.ENSP00000451828	9606.ENSP00000268607	0	0	0	0	0	0.103	0	0.709	0.728
AKT1	TP53	2	4	9606.ENSP00000451828	9606.ENSP00000269305	0	0	0	0	0.053	0.201	0.9	0.877	0.989
AKT1	ARHGDIA	2	2	9606.ENSP00000451828	9606.ENSP00000269321	0	0	0	0	0.131	0	0	0.989	0.99
AKT1	ERBB2	2	2	9606.ENSP00000451828	9606.ENSP00000269571	0	0	0	0.556	0.053	0.188	0	0.898	0.516
AKT1	KRT10	2	6	9606.ENSP00000451828	9606.ENSP00000269576	0	0	0	0	0	0.281	0	0.459	0.594
AKT1	RPS27A	2	4	9606.ENSP00000451828	9606.ENSP00000272317	0	0	0	0	0	0.447	0	0.181	0.528
AKT1	RAB5A	2	1	9606.ENSP00000451828	9606.ENSP00000273047	0	0	0	0	0.062	0.077	0	0.679	0.698
AKT1	RASA1	2	2	9606.ENSP00000451828	9606.ENSP00000274376	0	0	0	0	0.063	0	0	0.58	0.59
AKT1	EGFR	2	2	9606.ENSP00000451828	9606.ENSP00000275493	0	0	0	0.554	0	0.65	0	0.926	0.794
AKT1	TNFRSF10B	2	8	9606.ENSP00000451828	9606.ENSP00000276431	0	0	0	0	0	0	0	0.615	0.615
AKT1	PAK1	2	2	9606.ENSP00000451828	9606.ENSP00000278568	0	0	0.386	0.646	0.064	0.79	0.9	0.947	0.987
AKT1	ATM	2	4	9606.ENSP00000451828	9606.ENSP00000278616	0	0	0	0	0	0.056	0	0.741	0.745
AKT1	IL18	2	8	9606.ENSP00000451828	9606.ENSP00000280357	0	0	0	0	0	0	0	0.538	0.538
AKT1	TJP1	2	2	9606.ENSP00000451828	9606.ENSP00000281537	0	0	0	0	0	0.058	0	0.644	0.65
AKT1	FBXW7	2	4	9606.ENSP00000451828	9606.ENSP00000281708	0	0	0	0	0.083	0.146	0	0.601	0.66
AKT1	HSPB8	2	1	9606.ENSP00000451828	9606.ENSP00000281938	0	0	0	0	0	0.067	0	0.632	0.642
AKT1	UCHL1	2	1	9606.ENSP00000451828	9606.ENSP00000284440	0	0	0	0	0	0.291	0	0.325	0.501
AKT1	APP	2	1	9606.ENSP00000451828	9606.ENSP00000284981	0	0	0	0	0.064	0.057	0	0.651	0.665
AKT1	KCNMA1	2	2	9606.ENSP00000451828	9606.ENSP00000286628	0	0	0	0	0	0.063	0	0.436	0.449
AKT1	TIAM1	2	2	9606.ENSP00000451828	9606.ENSP00000286827	0	0	0	0	0	0.096	0	0.982	0.983
AKT1	PPARG	2	4	9606.ENSP00000451828	9606.ENSP00000287820	0	0	0	0	0.062	0.077	0	0.836	0.846
AKT1	KIT	2	2	9606.ENSP00000451828	9606.ENSP00000288135	0	0	0	0	0	0.122	0	0.736	0.758
AKT1	BRAF	2	2	9606.ENSP00000451828	9606.ENSP00000288602	0	0	0	0.584	0	0.744	0	0.636	0.81
AKT1	PIK3CB	2	2	9606.ENSP00000451828	9606.ENSP00000289153	0	0	0	0	0.064	0.395	0.9	0.894	0.993
AKT1	EIF5B	2	7	9606.ENSP00000451828	9606.ENSP00000289371	0.045	0	0	0	0	0	0	0.405	0.407
AKT1	BAX	2	8	9606.ENSP00000451828	9606.ENSP00000293288	0	0	0	0	0.061	0.27	0	0.682	0.763
AKT1	STAT5B	2	2	9606.ENSP00000451828	9606.ENSP00000293328	0	0	0	0	0.062	0.14	0	0.785	0.811
AKT1	NCKAP1L	2	2	9606.ENSP00000451828	9606.ENSP00000293373	0	0	0	0	0.064	0.119	0	0.43	0.489
AKT1	VCAM1	2	2	9606.ENSP00000451828	9606.ENSP00000294728	0	0	0	0	0	0	0	0.659	0.659
AKT1	TGFA	2	2	9606.ENSP00000451828	9606.ENSP00000295400	0	0	0	0	0	0	0	0.46	0.459
AKT1	ALB	2	1	9606.ENSP00000451828	9606.ENSP00000295897	0	0	0	0	0	0	0	0.792	0.792
AKT1	SYN1	2	1	9606.ENSP00000451828	9606.ENSP00000295987	0	0	0	0	0.064	0.056	0	0.425	0.448
AKT1	CDCP1	2	2	9606.ENSP00000451828	9606.ENSP00000296129	0	0	0	0	0	0	0	0.435	0.435
AKT1	ITGA2	2	2	9606.ENSP00000451828	9606.ENSP00000296585	0	0	0	0	0	0.075	0	0.454	0.473
AKT1	NPM1	2	7	9606.ENSP00000451828	9606.ENSP00000296930	0	0	0	0	0	0.285	0	0.714	0.788
AKT1	HSPA9	2	1	9606.ENSP00000451828	9606.ENSP00000297185	0	0	0	0	0	0.466	0	0.37	0.649
AKT1	INPPL1	2	2	9606.ENSP00000451828	9606.ENSP00000298229	0	0	0	0	0.142	0.056	0.9	0.626	0.965
AKT1	ARF6	2	2	9606.ENSP00000451828	9606.ENSP00000298316	0	0	0	0	0.095	0.14	0	0.763	0.8
AKT1	HPRT1	2	1	9606.ENSP00000451828	9606.ENSP00000298556	0.046	0	0	0	0	0	0	0.459	0.461
AKT1	LRRK2	2	1	9606.ENSP00000451828	9606.ENSP00000298910	0	0	0	0.566	0.062	0.343	0	0.563	0.509
AKT1	CRK	2	2	9606.ENSP00000451828	9606.ENSP00000300574	0	0	0	0	0.062	0.061	0	0.641	0.656
AKT1	TUBA1A	2	1	9606.ENSP00000451828	9606.ENSP00000301071	0	0	0	0	0.054	0.282	0	0.208	0.416
AKT1	BIRC5	2	4	9606.ENSP00000451828	9606.ENSP00000301633	0	0	0	0	0	0.116	0	0.458	0.5
AKT1	FADD	2	8	9606.ENSP00000451828	9606.ENSP00000301838	0	0	0	0	0.073	0.069	0	0.564	0.591
AKT1	HSPB2	2	1	9606.ENSP00000451828	9606.ENSP00000302476	0	0	0	0	0	0.182	0	0.874	0.892
AKT1	MAP2K1	2	2	9606.ENSP00000451828	9606.ENSP00000302486	0	0	0.348	0.636	0.062	0.178	0	0.876	0.514
AKT1	BCL2L1	2	8	9606.ENSP00000451828	9606.ENSP00000302564	0	0	0	0	0.065	0.27	0.9	0.982	0.998
AKT1	HSPA4	2	1	9606.ENSP00000451828	9606.ENSP00000302961	0	0	0	0	0	0.333	0	0.825	0.879
AKT1	BCR	2	2	9606.ENSP00000451828	9606.ENSP00000303507	0	0	0	0	0.062	0.06	0	0.414	0.438
AKT1	UBB	2	4	9606.ENSP00000451828	9606.ENSP00000304697	0	0	0	0	0	0.347	0	0.141	0.415
AKT1	SOCS5	2	2	9606.ENSP00000451828	9606.ENSP00000305133	0	0	0	0	0	0.103	0	0.402	0.44
AKT1	PRKCB	2	2	9606.ENSP00000451828	9606.ENSP00000305355	0	0	0	0.868	0	0.456	0	0.56	0.495
AKT1	CEBPB	2	4	9606.ENSP00000451828	9606.ENSP00000305422	0	0	0	0	0.07	0.058	0	0.593	0.612
AKT1	FOS	2	2	9606.ENSP00000451828	9606.ENSP00000306245	0	0	0	0	0	0.064	0	0.704	0.711
AKT1	YWHAG	2	2	9606.ENSP00000451828	9606.ENSP00000306330	0	0	0	0	0.074	0.364	0.9	0.362	0.957
AKT1	DDIT4	2	2	9606.ENSP00000451828	9606.ENSP00000307305	0	0	0	0	0.062	0	0	0.601	0.609
AKT1	EEF2	2	7	9606.ENSP00000451828	9606.ENSP00000307940	0	0	0	0	0.099	0.135	0	0.588	0.651
AKT1	MMP14	2	2	9606.ENSP00000451828	9606.ENSP00000308208	0	0	0	0	0.069	0	0	0.586	0.598
AKT1	F2	2	1	9606.ENSP00000451828	9606.ENSP00000308541	0	0	0	0	0	0.056	0	0.521	0.529
AKT1	CASP3	2	8	9606.ENSP00000451828	9606.ENSP00000311032	0	0	0	0	0	0.475	0	0.882	0.935
AKT1	UCP2	2	1	9606.ENSP00000451828	9606.ENSP00000312029	0	0	0	0	0.063	0	0	0.52	0.531
AKT1	CFLAR	2	8	9606.ENSP00000451828	9606.ENSP00000312455	0	0	0	0	0	0.063	0	0.827	0.831
AKT1	CASP2	2	8	9606.ENSP00000451828	9606.ENSP00000312664	0	0	0	0	0.055	0.063	0	0.522	0.54
AKT1	GNAI2	2	2	9606.ENSP00000451828	9606.ENSP00000312999	0	0	0	0	0.117	0.159	0.9	0.332	0.943
AKT1	PRKDC	2	4	9606.ENSP00000451828	9606.ENSP00000313420	0	0	0	0	0.062	0.701	0.9	0.953	0.998
AKT1	KLK3	2	4	9606.ENSP00000451828	9606.ENSP00000314151	0	0	0	0	0	0.056	0	0.563	0.569
AKT1	CLU	2	1	9606.ENSP00000451828	9606.ENSP00000315130	0	0	0	0	0	0	0	0.422	0.422
AKT1	GYS1	2	1	9606.ENSP00000451828	9606.ENSP00000317904	0	0	0	0	0.107	0.106	0	0.353	0.439
AKT1	NCL	2	7	9606.ENSP00000451828	9606.ENSP00000318195	0	0	0	0	0.063	0.056	0	0.764	0.773
AKT1	EZH2	2	4	9606.ENSP00000451828	9606.ENSP00000320147	0	0	0	0	0	0.29	0	0.73	0.8
AKT1	PKM	2	7	9606.ENSP00000451828	9606.ENSP00000320171	0	0	0	0	0.053	0.188	0	0.747	0.789
AKT1	CALR	2	1	9606.ENSP00000451828	9606.ENSP00000320866	0	0	0	0	0.065	0.056	0	0.467	0.489
AKT1	IMPDH2	2	7	9606.ENSP00000451828	9606.ENSP00000321584	0	0	0	0	0.062	0.27	0	0.263	0.451
AKT1	SOX2	2	4	9606.ENSP00000451828	9606.ENSP00000323588	0	0	0	0	0	0.329	0	0.713	0.8
AKT1	HSPA5	2	1	9606.ENSP00000451828	9606.ENSP00000324173	0	0	0	0	0	0.531	0	0.983	0.992
AKT1	TCHP	2	4	9606.ENSP00000451828	9606.ENSP00000324404	0	0	0	0	0	0	0	0.661	0.661
AKT1	FLII	2	4	9606.ENSP00000451828	9606.ENSP00000324573	0	0	0	0	0.11	0.306	0	0.254	0.499
AKT1	PPP2R1A	2	2	9606.ENSP00000451828	9606.ENSP00000324804	0	0	0	0	0.141	0.487	0.9	0.868	0.993
AKT1	GSK3B	2	2	9606.ENSP00000451828	9606.ENSP00000324806	0	0	0.218	0.576	0.049	0.934	0.9	0.873	0.996
AKT1	PPP2R2A	2	2	9606.ENSP00000451828	9606.ENSP00000325074	0	0	0	0	0.065	0.111	0.6	0.477	0.803
AKT1	PPP1CA	2	2	9606.ENSP00000451828	9606.ENSP00000326031	0	0	0	0	0.172	0.7	0	0.447	0.851
AKT1	PSEN1	2	1	9606.ENSP00000451828	9606.ENSP00000326366	0	0	0	0	0.08	0.058	0	0.573	0.597
AKT1	CUL1	2	4	9606.ENSP00000451828	9606.ENSP00000326804	0	0	0	0	0.082	0.344	0	0.801	0.87
AKT1	PPM1A	2	2	9606.ENSP00000451828	9606.ENSP00000327255	0	0	0	0	0.065	0.65	0	0.273	0.742
AKT1	P4HB	2	1	9606.ENSP00000451828	9606.ENSP00000327801	0	0	0	0	0.095	0.078	0	0.406	0.461
AKT1	CREB3L2	2	2	9606.ENSP00000451828	9606.ENSP00000329140	0	0	0	0	0	0	0.6	0.147	0.644
AKT1	SP1	2	4	9606.ENSP00000451828	9606.ENSP00000329357	0	0	0	0	0.055	0.289	0	0.52	0.649
AKT1	SOCS1	2	2	9606.ENSP00000451828	9606.ENSP00000329418	0	0	0	0	0	0.103	0	0.52	0.551
AKT1	SIRT7	2	4	9606.ENSP00000451828	9606.ENSP00000329466	0	0	0	0	0.064	0	0	0.565	0.575
AKT1	TBK1	2	8	9606.ENSP00000451828	9606.ENSP00000329967	0	0	0	0.57	0.047	0.486	0	0.636	0.625
AKT1	CASP9	2	8	9606.ENSP00000451828	9606.ENSP00000330237	0	0	0	0	0	0.231	0.9	0.814	0.984
AKT1	PTCH1	2	4	9606.ENSP00000451828	9606.ENSP00000332353	0	0	0	0	0.051	0.058	0	0.54	0.552
AKT1	LAMP1	2	1	9606.ENSP00000451828	9606.ENSP00000333298	0	0	0	0	0.069	0.076	0	0.555	0.583
AKT1	HDAC6	2	1	9606.ENSP00000451828	9606.ENSP00000334061	0	0	0	0	0	0.345	0	0.567	0.704
AKT1	PTPRB	2	2	9606.ENSP00000451828	9606.ENSP00000334928	0	0	0	0	0.062	0.078	0	0.371	0.408
AKT1	HSP90AA1	2	1	9606.ENSP00000451828	9606.ENSP00000335153	0	0	0	0	0.062	0.946	0.9	0.991	0.999
AKT1	NLRP3	2	8	9606.ENSP00000451828	9606.ENSP00000337383	0	0	0	0	0	0.056	0	0.517	0.524
AKT1	PPP2R5E	2	2	9606.ENSP00000451828	9606.ENSP00000337641	0	0	0	0	0.064	0.347	0.9	0.325	0.953
AKT1	LCK	2	2	9606.ENSP00000451828	9606.ENSP00000337825	0	0	0.371	0.558	0.049	0	0.9	0.653	0.939
AKT1	MTDH	2	4	9606.ENSP00000451828	9606.ENSP00000338235	0	0	0	0	0	0	0	0.61	0.61
AKT1	SNCA	2	1	9606.ENSP00000451828	9606.ENSP00000338345	0	0	0	0	0	0.307	0	0.513	0.649
AKT1	CCDC88A	2	2	9606.ENSP00000451828	9606.ENSP00000338728	0	0	0	0	0	0.544	0	0.968	0.985
AKT1	TUBB	2	1	9606.ENSP00000451828	9606.ENSP00000339001	0	0	0	0	0.06	0.495	0	0.28	0.629
AKT1	EEF1A1	2	7	9606.ENSP00000451828	9606.ENSP00000339063	0	0	0	0	0	0	0	0.494	0.495
AKT1	GRAP2	2	2	9606.ENSP00000451828	9606.ENSP00000339186	0	0	0	0	0.064	0.156	0	0.444	0.522
[truncated: 38,856 more rows]
