# Supplementary material for: Screening of crosstalk and pyroptosis-related genes linking periodontitis and osteoporosis based on bioinformatics and machine learning
Source: Front Immunol. 2022 Aug 5;13:955441. doi: 10.3389/fimmu.2022.955441 (PMC9389017; doi:10.3389/fimmu.2022.955441)
Supplement: Supplementary Table 6 — The clusters information of community discovery. [file Table_6.xlsx]

## Sheet: Sheet1
cluster	total	crosstalk	pyroptosis
cluster1	293	13	1
cluster2	394	27	2
cluster3	3	0	0
cluster4	256	9	0
cluster5	1	0	0
cluster6	64	5	0
cluster7	228	3	1
cluster8	140	2	27
cluster9	2	0	0
