# Supplementary material for: Screening of crosstalk and pyroptosis-related genes linking periodontitis and osteoporosis based on bioinformatics and machine learning
Source: Front Immunol. 2022 Aug 5;13:955441. doi: 10.3389/fimmu.2022.955441 (PMC9389017; doi:10.3389/fimmu.2022.955441)
Supplement: Supplementary Table 7 — The density of each clusters. [file Table_7.xlsx]

## Sheet: Sheet1
Cluster	Density
1	0.074922
2	0.108304
4	0.148009
6	0.173611
7	0.201638
8	0.241418
