# Supplementary material for: Screening of crosstalk and pyroptosis-related genes linking periodontitis and osteoporosis based on bioinformatics and machine learning
Source: Front Immunol. 2022 Aug 5;13:955441. doi: 10.3389/fimmu.2022.955441 (PMC9389017; doi:10.3389/fimmu.2022.955441)
Supplement: Supplementary Table 8 — AUC of key crosstalk and pyroptosis-related genes in PD and OP. [file Table_8.xlsx]

## Sheet: Sheet1
GENE	PD	OP
ARMCX3	0.760232	0.61396
CD37	0.826181	0.364672
CYTIP	0.861328	0.371795
EGFR	0.206332	0.67094
HCK	0.855689	0.315527
ITGAL	0.856788	0.335114
PRKCB	0.802933	0.664174
AIM2	0.743332	0.604523
CASP3	0.765658	0.525285
CASP6	0.29662	0.446581
CASP8	0.672923	0.493946
GSDMD	0.673739	0.519943
IL18	0.187677	0.51015
PRKACA	0.676639	0.406161
TNF	0.545042	0.436966
