# Supplementary material for: Screening of crosstalk and pyroptosis-related genes linking periodontitis and osteoporosis based on bioinformatics and machine learning
Source: Front Immunol. 2022 Aug 5;13:955441. doi: 10.3389/fimmu.2022.955441 (PMC9389017; doi:10.3389/fimmu.2022.955441)
Supplement: Supplementary Table 9 — The key genes counts and details of the biological processes involved in key genes. [file Table_9.xlsx]

## Sheet: Sheet1
	GO.biological.process.complete	SUM	CASP3	ARMCX3	PRKCB	GSDMD
1	apoptotic process (GO:0006915)	2	1	0	1	0
2	biological process involved in interspecies interaction between organisms (GO:0044419)	2	1	0	0	1
3	biological regulation (GO:0065007)	4	1	1	1	1
4	biological_process (GO:0008150)	4	1	1	1	1
5	cell communication (GO:0007154)	3	1	0	1	1
6	cell death (GO:0008219)	3	1	0	1	1
7	cell surface receptor signaling pathway (GO:0007166)	2	1	0	1	0
8	cellular component organization (GO:0016043)	4	1	1	1	1
9	cellular component organization or biogenesis (GO:0071840)	4	1	1	1	1
10	cellular process (GO:0009987)	4	1	1	1	1
11	cellular response to chemical stimulus (GO:0070887)	2	1	0	1	0
12	cellular response to organic substance (GO:0071310)	2	1	0	1	0
13	cellular response to stimulus (GO:0051716)	3	1	0	1	1
14	establishment of localization (GO:0051234)	3	0	1	1	1
15	homeostatic process (GO:0042592)	2	1	0	1	0
16	immune response (GO:0006955)	2	0	0	1	1
17	immune system process (GO:0002376)	3	1	0	1	1
18	intracellular signal transduction (GO:0035556)	2	1	0	1	0
19	localization (GO:0051179)	3	0	1	1	1
20	macromolecule localization (GO:0033036)	2	0	1	1	0
21	macromolecule metabolic process (GO:0043170)	2	1	0	1	0
22	metabolic process (GO:0008152)	2	1	0	1	0
23	negative regulation of biological process (GO:0048519)	2	1	0	1	0
24	negative regulation of cellular process (GO:0048523)	2	1	0	1	0
25	nitrogen compound metabolic process (GO:0006807)	2	1	0	1	0
26	organelle organization (GO:0006996)	2	0	1	1	0
27	organic substance metabolic process (GO:0071704)	2	1	0	1	0
28	organonitrogen compound metabolic process (GO:1901564)	2	1	0	1	0
29	positive regulation of biological process (GO:0048518)	4	1	1	1	1
30	positive regulation of biosynthetic process (GO:0009891)	2	0	1	1	0
31	positive regulation of cellular biosynthetic process (GO:0031328)	2	0	1	1	0
32	positive regulation of cellular metabolic process (GO:0031325)	3	1	1	1	0
33	positive regulation of cellular process (GO:0048522)	3	1	1	1	0
34	positive regulation of macromolecule biosynthetic process (GO:0010557)	2	0	1	1	0
35	positive regulation of macromolecule metabolic process (GO:0010604)	4	1	1	1	1
36	positive regulation of metabolic process (GO:0009893)	4	1	1	1	1
37	positive regulation of multicellular organismal process (GO:0051240)	2	0	0	1	1
38	positive regulation of nitrogen compound metabolic process (GO:0051173)	3	1	1	1	0
39	positive regulation of nucleic acid-templated transcription (GO:1903508)	2	0	1	1	0
40	positive regulation of nucleobase-containing compound metabolic process (GO:0045935)	3	1	1	1	0
41	positive regulation of RNA biosynthetic process (GO:1902680)	2	0	1	1	0
42	positive regulation of RNA metabolic process (GO:0051254)	2	0	1	1	0
43	positive regulation of transcription, DNA-templated (GO:0045893)	2	0	1	1	0
44	primary metabolic process (GO:0044238)	2	1	0	1	0
45	programmed cell death (GO:0012501)	3	1	0	1	1
46	protein localization (GO:0008104)	2	0	1	1	0
47	protein metabolic process (GO:0019538)	2	1	0	1	0
48	regulation of biological process (GO:0050789)	4	1	1	1	1
49	regulation of biological quality (GO:0065008)	2	1	0	1	0
50	regulation of biosynthetic process (GO:0009889)	2	0	1	1	0
51	regulation of cellular biosynthetic process (GO:0031326)	2	0	1	1	0
52	regulation of cellular metabolic process (GO:0031323)	3	1	1	1	0
53	regulation of cellular process (GO:0050794)	3	1	1	1	0
54	regulation of gene expression (GO:0010468)	3	0	1	1	1
55	regulation of immune system process (GO:0002682)	2	1	0	1	0
56	regulation of macromolecule biosynthetic process (GO:0010556)	2	0	1	1	0
57	regulation of macromolecule metabolic process (GO:0060255)	4	1	1	1	1
58	regulation of metabolic process (GO:0019222)	4	1	1	1	1
59	regulation of molecular function (GO:0065009)	2	1	0	1	0
60	regulation of multicellular organismal process (GO:0051239)	2	0	0	1	1
61	regulation of nitrogen compound metabolic process (GO:0051171)	3	1	1	1	0
62	regulation of nucleic acid-templated transcription (GO:1903506)	2	0	1	1	0
63	regulation of nucleobase-containing compound metabolic process (GO:0019219)	3	1	1	1	0
64	regulation of primary metabolic process (GO:0080090)	3	1	1	1	0
65	regulation of RNA biosynthetic process (GO:2001141)	2	0	1	1	0
66	regulation of RNA metabolic process (GO:0051252)	2	0	1	1	0
67	regulation of transcription by RNA polymerase II (GO:0006357)	2	0	1	1	0
68	regulation of transcription, DNA-templated (GO:0006355)	2	0	1	1	0
69	response to bacterium (GO:0009617)	2	1	0	0	1
70	response to biotic stimulus (GO:0009607)	2	1	0	0	1
71	response to carbohydrate (GO:0009743)	2	1	0	1	0
72	response to chemical (GO:0042221)	2	1	0	1	0
73	response to external biotic stimulus (GO:0043207)	2	1	0	0	1
74	response to external stimulus (GO:0009605)	2	1	0	0	1
75	response to organic substance (GO:0010033)	2	1	0	1	0
76	response to other organism (GO:0051707)	2	1	0	0	1
77	response to oxygen-containing compound (GO:1901700)	2	1	0	1	0
78	response to stimulus (GO:0050896)	3	1	0	1	1
79	response to stress (GO:0006950)	2	1	0	0	1
80	signal transduction (GO:0007165)	2	1	0	1	0
81	signaling (GO:0023052)	2	1	0	1	0
82	transport (GO:0006810)	3	0	1	1	1
