# Supplementary material for: Screening of crosstalk and pyroptosis-related genes linking periodontitis and osteoporosis based on bioinformatics and machine learning
Source: Front Immunol. 2022 Aug 5;13:955441. doi: 10.3389/fimmu.2022.955441 (PMC9389017; doi:10.3389/fimmu.2022.955441)
Supplement: Supplementary Table 10 — The information of the pathways involved in key genes. [file Table_10.xlsx]

## Sheet: Sheet1
Information of pathways
NAME	CLASS
Serotonergic synapse	Organismal Systems; Nervous system
Neutrophil extracellular trap formation	Organismal Systems; Immune system
Natural killer cell mediated cytotoxicity	Organismal Systems; Immune system
Pathways of neurodegeneration - multiple diseases	Human Diseases; Neurodegenerative disease
Human cytomegalovirus infection	Human Diseases; Infectious disease
Amoebiasis	Human Diseases; Infectious disease
Human immunodeficiency virus 1 infection	Human Diseases; Infectious disease
Influenza A	Human Diseases; Infectious disease
Hepatitis B	Human Diseases; Infectious disease
Salmonella infection	Human Diseases; Infectious disease
AGE-RAGE signaling pathway in diabetic complications	Human Diseases; Endocrine and metabolic disease
Pathways in cancer	Human Diseases; Cancer: overview
MicroRNAs in cancer	Human Diseases; Cancer: overview
Proteoglycans in cancer	Human Diseases; Cancer: overview
MAPK signaling pathway	Environmental Information Processing; Signal transduction
